# Supplementary material for: Holomics - a user-friendly R shiny application for multi-omics data integration and analysis
Source: BMC Bioinformatics. 2024 Mar 4;25:93. doi: 10.1186/s12859-024-05719-4 (PMC10913680; doi:10.1186/s12859-024-05719-4)
Supplement: Supplementary file 1 — Additional file 1. The additional file (Additional file 1.zip) is a compressed folder containing four .csv files. Table S1: Targeted metabolite data, Table S2: Microbiomics ASV count table resulting from 16S amplicon sequencing, Table S3: Microbiomics ASV count table resulting from ITS amplicon sequencing, Table S4: Transcriptomics read count table (transposed format), and Table S5: Labels and class information including color code of the analyzed samples. Besides of being the data source for the present case study, these data tables can be used as test dataset after removal of the table header (first line). We highly recommend opening the files in a text editor of your choice and remove the headers there. When doing this step in Excel an error may occur. [file 12859_2024_5719_MOESM1_ESM.zip]

Archive with 5 entries (5 files):
- Additional file 1/TableS1.csv
- Additional file 1/TableS2.csv
- Additional file 1/TableS3.csv
- Additional file 1/TableS4.csv
- Additional file 1/TableS5.csv
