# Supplementary material for: Holomics - a user-friendly R shiny application for multi-omics data integration and analysis
Source: BMC Bioinformatics. 2024 Mar 4;25:93. doi: 10.1186/s12859-024-05719-4 (PMC10913680; doi:10.1186/s12859-024-05719-4)
Supplement: Supplementary file 1 — Additional file 1. The additional file (Additional file 1.zip) is a compressed folder containing four .csv files. Table S1: Targeted metabolite data, Table S2: Microbiomics ASV count table resulting from 16S amplicon sequencing, Table S3: Microbiomics ASV count table resulting from ITS amplicon sequencing, Table S4: Transcriptomics read count table (transposed format), and Table S5: Labels and class information including color code of the analyzed samples. Besides of being the data source for the present case study, these data tables can be used as test dataset after removal of the table header (first line). We highly recommend opening the files in a text editor of your choice and remove the headers there. When doing this step in Excel an error may occur. [file 12859_2024_5719_MOESM1_ESM.zip › Additional file 1/TableS1.csv]

Table S1: Targeted metabolite data
	MA	CA	PGA	Ala	Arg	Asn	Asp	GABA	Gln	Glu	Gly	His	Ile	Leu	Lys	Met	Phe	Pro	Ser	Thr	Trp	Tyr	Val
V1_1	7.00817960480665	96.8191210616487	6.34140347485971	1421.57373262293	568.397025163155	13314.2668181417	5794.75522352355	736.910863170592	12506.4486369195	4876.74547993707	486.958730192838	1379.75989527953	1137.6731713619	987.423191800348	215.504487192163	316.312834138645	395.059365054903	1420.6916686649	2199.84651180632	1513.72011667382	0	697.823751394188	1896.24276884529
V1_2	2.31936306135908	112.838076700935	16.3533706517783	1161.38235782236	1025.94244109632	12657.8249524712	3703.35747884026	722.940639357536	17491.1056183306	4058.53694569141	454.594201045987	1657.77263195019	2019.27627149483	1646.92502733368	166.196461566295	447.977213657839	751.642484090684	1482.70394131732	2379.40078443569	1537.24033056026	0	1181.94332455636	2354.33476683075
V1_3	10.8940674697941	77.8875818393966	10.4427612100676	829.261869856715	958.356508561728	13970.0669026959	4431.5399405797	929.220048918961	17209.0529935469	4733.92150809726	371.311108224458	1810.71090782763	2032.48159675965	2482.72751074905	143.762143815875	361.4338902889	753.181906077938	1429.31524550486	2592.84220930396	1707.42102142784	0	1314.99445195309	2485.36859496603
V2_1	13.2347710234072	143.657050499702	35.4519488966638	249.062366651111	1036.58736754521	13448.8699809727	7919.68025396082	1587.07875995401	9805.89771001552	5492.11694056154	260.410164960343	1906.56869414947	1379.2308670796	1593.80908108875	369.638642919848	67.7390366722213	397.711126308842	1268.30424335772	1194.87811040557	1158.35098675112	0	867.572743013646	1669.18570107317
V2_2	15.8115423354078	79.2880861003893	44.1002973076789	382.632974000957	127.45932645665	13048.7512633504	1549.00866227444	1619.1908363731	34.5502854396163	685.760963556413	172.989556321573	1215.87808987963	239.17709567617	214.480760523542	104.437129363221	117.190286045206	81.1624708352285	336.808974300305	448.771985809845	281.450464897013	0	154.346961764523	390.513402513663
V2_3	5.76674880035072	74.2994441666034	10.0214061493353	937.179987291739	52.8301473708644	13800.9125756118	1709.12368802329	757.519775853254	1842.13660256198	2966.97733231389	679.239579817117	1243.56878084726	84.3579353064174	126.971738596456	58.9615197212165	0	251.122267133752	317.664684671807	1446.2899387789	382.630900188995	0	172.65380457893	301.843228574302
V5_1	6.12031177816159	58.0549929996611	30.0058732749667	620.040786698279	79.7421701972514	13441.1813049588	827.982621941894	2302.15999264732	846.31660804379	170.941611246741	327.504319567237	1288.69667366733	144.149677951703	221.077445465418	0	0	72.6057335067447	250.959136603666	470.03196827209	233.747885411945	0	603.503347603529	289.295470690564
V5_2	6.97144987010058	84.5868941663058	5.39634031314449	244.791161339419	726.323412390871	13089.2882577379	5974.90790582032	1236.03566223077	14266.8968074109	3910.08805184819	334.161868401519	1695.29982971714	1604.7813510536	1343.1817765464	184.910340807093	218.453538397163	439.217609860888	1055.7619736278	1237.03530395068	1363.70785071852	1369.8697675626	1205.27439025781	2041.07344061718
V5_3	10.3978421084478	41.7067175054339	6.58671012145037	347.326625220868	298.846533944695	12689.8223998497	4651.2134464443	668.504738799526	6050.64155304327	3306.38514571957	254.118403178778	1539.72414664935	711.300865726577	841.682455884694	113.378106591397	75.2346630899621	185.756303389006	498.179688256521	838.445744350115	609.858575612983	0	492.425662588641	925.714095134261
V6_1	6.12472748803674	65.1213771009645	35.7932748534036	3388.62250478538	2978.51799041797	14506.8286116614	6032.49709250941	1523.08689235607	17564.7906642265	3849.53587128842	1472.7748058541	2170.11858464368	3166.76234308804	3469.01194837996	498.347187493515	114.030703751933	805.237893684319	2053.05009247459	4776.08063821834	2446.80951123652	1851.0037277242	3179.1712130209	3952.74673954992
V6_2	7.85428518590275	78.4570184328062	49.403934943784	1282.14396822293	994.365299863086	12099.53657872	4745.91532955267	1175.17814025059	17232.3712216867	3469.11935280102	1074.18143567427	1653.28015325691	1757.20995567595	1414.20376130162	126.538626356168	141.564085015077	519.255411284168	1119.05589448307	3393.79441043337	1669.34068311724	1423.29046635323	1413.58600386224	2390.84966551366
V6_3	8.43551899601604	63.6752160581379	49.1413405323961	3441.20113134376	1066.84686661432	14977.7377187653	4753.59128854472	2173.76962096327	21763.5144346706	4635.19448557787	1165.71479112297	1862.3116663948	1770.78420197201	1508.91988816811	207.765737166264	167.042142518535	352.822068733353	1067.27140654337	4893.81491209615	1767.85888412034	1598.11316398816	2226.83317177126	2520.22295573237
