# Supplementary material for: Holomics - a user-friendly R shiny application for multi-omics data integration and analysis
Source: BMC Bioinformatics. 2024 Mar 4;25:93. doi: 10.1186/s12859-024-05719-4 (PMC10913680; doi:10.1186/s12859-024-05719-4)
Supplement: Supplementary file 1 — Additional file 1. The additional file (Additional file 1.zip) is a compressed folder containing four .csv files. Table S1: Targeted metabolite data, Table S2: Microbiomics ASV count table resulting from 16S amplicon sequencing, Table S3: Microbiomics ASV count table resulting from ITS amplicon sequencing, Table S4: Transcriptomics read count table (transposed format), and Table S5: Labels and class information including color code of the analyzed samples. Besides of being the data source for the present case study, these data tables can be used as test dataset after removal of the table header (first line). We highly recommend opening the files in a text editor of your choice and remove the headers there. When doing this step in Excel an error may occur. [file 12859_2024_5719_MOESM1_ESM.zip › Additional file 1/TableS2.csv]

Table S2: Microbiomics ASV count table resulting from 16S amplicon sequencing
	ASV_1115	ASV_1331	ASV_1401	ASV_1402	ASV_145	ASV_1476	ASV_1583	ASV_161	ASV_1855	ASV_1916	ASV_2014	ASV_2059	ASV_2103	ASV_2285	ASV_2301	ASV_2323	ASV_2418	ASV_244	ASV_258	ASV_320	ASV_334	ASV_3517	ASV_3731	ASV_418	ASV_4431	ASV_466	ASV_4721	ASV_4775	ASV_487	ASV_650	ASV_8	ASV_86	ASV_988	ASV_996	ASV_10	ASV_100	ASV_1000	ASV_1001	ASV_1002	ASV_1003	ASV_1004	ASV_1005	ASV_1006	ASV_1007	ASV_1008	ASV_1009	ASV_101	ASV_1010	ASV_1011
V1_1	0	0	0	0	0	0	0	0	0	0	0	0	0	0	0	0	0	9	0	10	0	0	0	0	0	0	0	0	0	0	326	0	0	0	1800	0	0	0	30	0	0	0	0	0	0	0	21	0	0
V1_2	148	54	50	0	335	60	5	119	5	69	70	56	15	0	0	9	26	0	503	389	0	3	0	0	0	64	0	0	17	5	1034	184	0	115	998	0	0	0	10	0	0	0	0	22	23	25	41	0	9
V1_3	0	0	0	0	0	0	0	0	0	0	0	0	0	0	0	0	0	16	0	15	0	0	0	0	0	0	0	0	0	0	152	0	0	0	291	0	0	0	0	0	0	0	0	0	0	6	0	0	0
V2_1	0	0	0	0	0	0	0	0	0	0	0	0	0	0	0	0	0	28	0	0	0	0	0	0	0	0	0	0	0	0	125	0	0	0	9113	0	0	0	0	0	0	0	0	0	0	0	0	0	0
V2_2	0	0	0	0	0	0	0	0	0	0	0	0	0	0	0	0	0	12	124	17	0	0	0	0	0	20	0	0	0	0	195	0	0	0	578	0	0	0	0	0	0	0	0	0	0	0	41	0	0
V2_3	0	0	0	0	93	0	0	118	17	0	0	0	0	0	0	0	0	79	0	55	56	0	0	0	0	14	0	0	42	49	958	136	0	0	572	11	54	0	0	0	0	0	0	0	0	0	0	0	0
V5_1	0	0	0	0	0	0	0	0	0	0	0	0	0	0	0	0	0	14	0	0	0	0	0	0	0	0	0	0	0	0	161	0	0	0	721	0	0	0	0	0	0	0	0	0	0	0	0	0	0
V5_2	0	0	0	0	0	0	0	0	0	0	0	0	0	0	0	0	0	12	0	0	0	0	0	0	0	43	0	0	0	0	292	0	0	0	1389	0	0	0	57	0	0	0	0	0	0	0	0	0	0
V5_3	0	0	0	0	0	0	0	20	0	9	0	0	0	0	0	0	0	48	11	0	0	0	6	0	0	0	0	0	0	0	267	0	0	0	138	10	0	0	0	0	0	0	0	0	18	0	34	0	0
V6_1	0	0	0	0	0	0	8	26	0	0	0	0	0	0	0	0	0	134	0	0	0	0	0	0	0	0	0	0	0	0	453	0	0	0	175	24	0	0	0	0	0	0	0	0	0	0	67	0	0
V6_2	0	0	0	0	33	0	0	27	0	0	0	0	0	0	0	0	0	6	33	0	0	0	0	0	0	21	0	0	9	0	293	0	0	0	159	14	0	0	0	0	0	0	0	0	0	0	0	0	0
V6_3	0	0	0	0	0	0	0	79	0	0	0	0	0	0	0	0	0	55	0	26	70	4	0	0	9	0	0	0	32	18	1274	140	0	0	199	13	0	0	0	0	0	0	41	15	0	20	24	0	19
[truncated: 4,349 more columns]
