# Supplementary material for: Holomics - a user-friendly R shiny application for multi-omics data integration and analysis
Source: BMC Bioinformatics. 2024 Mar 4;25:93. doi: 10.1186/s12859-024-05719-4 (PMC10913680; doi:10.1186/s12859-024-05719-4)
Supplement: Supplementary file 1 — Additional file 1. The additional file (Additional file 1.zip) is a compressed folder containing four .csv files. Table S1: Targeted metabolite data, Table S2: Microbiomics ASV count table resulting from 16S amplicon sequencing, Table S3: Microbiomics ASV count table resulting from ITS amplicon sequencing, Table S4: Transcriptomics read count table (transposed format), and Table S5: Labels and class information including color code of the analyzed samples. Besides of being the data source for the present case study, these data tables can be used as test dataset after removal of the table header (first line). We highly recommend opening the files in a text editor of your choice and remove the headers there. When doing this step in Excel an error may occur. [file 12859_2024_5719_MOESM1_ESM.zip › Additional file 1/TableS3.csv]

Table S3: Microbiomics ASV count table resulting from ITS amplicon sequencing
	ASV_4	ASV_5	ASV_7	ASV_8	ASV_9	ASV_11	ASV_12	ASV_13	ASV_14	ASV_15	ASV_16	ASV_17	ASV_18	ASV_19	ASV_22	ASV_23	ASV_24	ASV_25	ASV_26	ASV_27	ASV_28	ASV_29	ASV_30	ASV_31	ASV_32	ASV_33	ASV_34	ASV_35	ASV_36	ASV_37	ASV_39	ASV_40	ASV_41	ASV_42	ASV_43	ASV_44	ASV_46	ASV_48	ASV_49	ASV_50	ASV_51	ASV_52	ASV_54	ASV_55	ASV_56	ASV_57	ASV_58	ASV_59	ASV_61
V1_1	3940	318	1473	9656	22327	560	33247	905	1411	2625	5682	25	734	35	1607	21516	1383	1858	1935	311	379	392	233	0	377	305	0	1848	507	0	2167	166	481	616	3024	5795	1614	568	368	0	4231	65	31	5817	0	1736	1081	1933	269
V1_2	2262	272	1493	3521	428	577	28053	1440	718	3400	4788	32	1135	5527	1323	712	216	1320	647	1740	403	272	234	11	563	0	0	1603	366	0	771	260	555	987	781	3435	2161	144	1096	0	875	72	32	2941	2093	3237	641	686	1002
V1_3	5481	414	2951	2040	856	1242	43	1596	1827	1677	51	131	591	3326	1389	3032	9790	1782	3401	562	794	488	507	128	756	713	0	3417	609	0	570	502	1013	405	1544	1633	443	46	304	14766	649	292	93	755	0	2705	919	111	500
V2_1	185	184	1188	13640	14924	157	0	252	576	98	14187	63	172	0	353	0	18	4299	355	78	427	857	540	0	2445	0	0	217	81	0	5259	210	364	0	2078	349	537	1289	0	0	2675	0	0	211	0	299	150	1328	0
V2_2	2960	906	3941	15407	22350	648	354	1331	4045	1207	396	128	1359	0	2793	0	119	1455	1914	535	948	1358	1071	0	728	282	0	2109	1164	0	1371	425	970	831	568	517	1478	392	770	28	215	0	25	317	0	910	318	885	135
V2_3	351	193	1020	35481	13092	970	0	2158	1034	1150	13324	10	1031	2806	1252	39	90	7443	753	458	414	316	509	10	1705	508	0	423	301	0	5257	239	1307	704	185	538	382	2982	823	0	431	85	64	368	16537	1512	2951	590	250
V5_1	1563	4837	3594	11971	10044	540	0	1550	1923	1773	0	216	808	104	1718	2660	0	6196	6761	18680	828	712	665	0	7263	531	0	1156	801	0	2415	1286	655	834	1470	1823	983	1504	282	0	2216	39	115	3704	0	748	393	416	4183
V5_2	5573	201	745	7416	9547	372	0	1496	720	1829	0	9	354	0	771	0	2558	6797	854	147	232	414	178	0	14687	0	44416	1008	385	0	6908	242	933	261	3630	562	824	2577	307	2375	1084	81	36	179	194	648	300	152	181
V5_3	1612	371	1726	11217	4233	578	0	1149	1172	1091	34	0	1074	1871	720	0	42052	4930	1303	270	347	607	245	0	5538	0	0	919	392	0	1783	164	1100	596	1107	836	1767	2242	534	165	3764	63	56	707	0	970	143	690	197
V6_1	2082	3278	3114	3080	0	1744	0	3811	2769	23545	13853	47	1222	1109	3520	0	0	2067	1500	723	1088	1222	933	11	0	1183	0	2482	1594	0	0	736	2526	864	64	2782	1738	241	1456	0	38	0	71	554	0	1145	880	376	522
V6_2	328	637	4240	2399	1384	1912	0	3656	1955	2460	16216	97	955	3612	1971	34	0	0	1130	235	713	786	881	192	0	1401	0	1311	755	43263	285	466	1617	424	610	513	612	34	831	0	584	373	127	61	0	916	5083	828	199
V6_3	738	831	2743	1036	0	1703	0	2579	2542	2873	3162	102	1708	6685	2109	39	0	2591	1274	571	433	1526	587	141	0	711	0	1299	1180	0	1405	322	2641	707	5119	886	1995	237	773	0	145	255	75	383	0	945	297	1347	206
[truncated: 3,203 more columns]
