# Supplementary material for: Holomics - a user-friendly R shiny application for multi-omics data integration and analysis
Source: BMC Bioinformatics. 2024 Mar 4;25:93. doi: 10.1186/s12859-024-05719-4 (PMC10913680; doi:10.1186/s12859-024-05719-4)
Supplement: Supplementary file 1 — Additional file 1. The additional file (Additional file 1.zip) is a compressed folder containing four .csv files. Table S1: Targeted metabolite data, Table S2: Microbiomics ASV count table resulting from 16S amplicon sequencing, Table S3: Microbiomics ASV count table resulting from ITS amplicon sequencing, Table S4: Transcriptomics read count table (transposed format), and Table S5: Labels and class information including color code of the analyzed samples. Besides of being the data source for the present case study, these data tables can be used as test dataset after removal of the table header (first line). We highly recommend opening the files in a text editor of your choice and remove the headers there. When doing this step in Excel an error may occur. [file 12859_2024_5719_MOESM1_ESM.zip › Additional file 1/TableS4.csv]

Table S4: Transcriptomics read count table (transposed format)
	V1_1	V1_2	V1_3	V2_1	V2_2	V2_3	V5_1	V5_2	V5_3	V6_1	V6_2	V6_3
BVRB_6g127180	360	429	554	490	533	1189	236	363	416	548	336	507
BVRB_6g127190	218	141	150	130	132	76	60	96	80	120	69	179
BVRB_6g127200	2840	4476	5221	5508	5427	3032	3245	3806	3439	7320	4833	5629
BVRB_6g127210	0	0	0	0	0	0	0	2	0	0	0	0
BVRB_6g127220	432	519	772	465	491	756	494	518	663	562	498	635
BVRB_6g127230	24	16	41	5	1	0	0	61	3	5	4	4
BVRB_6g127240	666	961	763	887	991	776	707	920	875	1250	967	1047
BVRB_6g127250	0	0	0	0	3	2	0	0	0	0	0	0
BVRB_6g127260	4913	5271	5787	4522	6131	10478	5457	4309	5398	5066	4116	6256
BVRB_6g127270	327	579	499	495	634	411	336	659	351	598	485	470
BVRB_6g127280	1680	1371	2048	1573	2027	1773	1853	1703	1760	2109	1526	1943
BVRB_6g127300	0	0	2	1	1231	1075	521	4	58	0	0	0
BVRB_6g127310	285	272	222	348	439	141	154	213	190	494	270	300
BVRB_6g127320	158	203	112	261	1845	2470	1449	295	1485	213	180	236
BVRB_6g127330	376	545	397	588	1070	1370	768	735	899	662	458	530
BVRB_6g127340	32	107	127	86	122	179	107	138	181	172	173	234
BVRB_6g127350	46	60	63	38	58	32	36	91	74	52	54	40
BVRB_6g127360	3092	3731	2730	2742	4268	3638	4409	3435	3751	2931	3858	3474
BVRB_6g127370	509	626	705	691	641	333	378	575	632	1153	755	834
BVRB_6g127380	1064	1325	1272	1221	1415	964	524	1099	1298	1652	911	1135
BVRB_6g127390	0	5	0	0	0	2	4	0	0	0	0	10
BVRB_6g127400	500	507	275	465	653	877	913	575	789	458	599	583
BVRB_6g127410	0	0	0	0	0	1	0	0	0	0	0	0
BVRB_6g127420	4	0	0	0	6	11	12	2	2	0	0	0
BVRB_6g127430	13	71	52	169	148	102	55	63	67	95	52	58
BVRB_6g127440	0	0	0	0	0	0	0	0	0	0	0	0
BVRB_6g127450	4	9	3	2	1	8	6	6	3	0	4	8
BVRB_6g127460	4	26	49	3	8	16	31	36	56	15	36	45
BVRB_6g127470	270	317	466	633	598	230	211	478	222	626	408	602
BVRB_6g127480	473	381	864	459	682	798	433	393	551	341	311	500
BVRB_6g127490	844	987	1292	1071	994	751	805	1114	1002	1636	1157	1475
BVRB_6g127500	120	122	174	172	140	107	117	140	152	281	157	226
BVRB_6g127510	0	0	2	22	19	0	9	36	0	14	19	15
BVRB_6g127520	17	19	20	39	16	8	24	48	59	40	35	156
BVRB_6g127530	2378	3432	2731	3169	3903	2140	2072	5371	2113	7458	2966	3442
BVRB_6g127540	550	825	791	878	736	555	430	1168	594	1247	991	1021
BVRB_6g127550	1203	1022	1534	1571	1272	711	707	986	743	1532	919	1214
BVRB_6g127560	16	50	27	16	9	23	29	27	12	20	22	23
BVRB_6g127570	295	293	211	142	201	289	288	178	286	153	231	207
BVRB_6g127580	80	53	145	1	9	42	34	31	62	56	55	41
BVRB_6g127590	0	0	13	0	66	3379	248	3	35	0	2	0
BVRB_6g127600	1	12	7	2	0	10	15	5	15	4	0	1
BVRB_6g127610	1505	1739	1791	1278	4515	6757	3718	1392	2982	1845	2006	2687
BVRB_6g127620	1107	1377	1542	1968	2017	1234	909	1537	1236	2132	1737	1905
BVRB_6g127630	1330	1469	1310	1285	1573	1301	1408	1458	1563	2061	1655	1741
BVRB_6g127640	10	40	23	22	189	524	248	44	194	41	45	36
BVRB_6g127650	5	17	18	50	344	0	11	47	23	27	45	13
BVRB_6g127660	15998	24113	26029	35798	17154	7072	10430	24521	11126	40270	27125	34729
BVRB_6g127670	256	242	194	132	212	752	324	619	688	130	345	361
BVRB_6g127680	54	55	109	75	68	53	21	88	72	33	42	15
BVRB_6g127690	134	202	164	158	219	65	46	245	142	322	222	207
BVRB_6g127700	869	980	1660	1431	1141	825	600	1059	894	2518	1223	1497
BVRB_6g127710	153	194	253	534	136	90	126	251	69	327	198	228
BVRB_6g127720	0	4	0	6	0	0	0	1	0	2	4	0
BVRB_6g127730	552	307	730	128	309	205	346	336	501	301	295	126
BVRB_6g127740	1665	1241	1106	2460	1583	1471	1615	3106	1256	3750	2104	2133
BVRB_6g127750	36	73	61	9	7	0	6	16	0	19	7	2
BVRB_6g127760	120	139	216	115	119	87	170	270	214	204	111	116
BVRB_6g127770	1	6	22	4	0	11	12	5	6	0	0	0
BVRB_6g127780	0	0	0	0	0	0	0	0	0	0	0	0
BVRB_6g127790	373	465	671	375	307	215	171	278	215	525	241	254
BVRB_6g127800	153	213	402	256	235	94	97	203	134	371	234	296
BVRB_6g127810	0	0	3	0	3	0	3	1	2	0	0	0
BVRB_6g127820	58	57	76	245	208	1	18	61	17	328	144	184
BVRB_6g127830	0	0	0	0	0	0	0	0	0	0	0	0
BVRB_6g127840	0	0	0	0	0	0	0	0	0	0	0	0
BVRB_6g127850	20	21	16	17	24	27	30	32	42	9	11	42
BVRB_6g127860	725	844	1024	961	872	826	637	936	815	1071	762	999
BVRB_6g127870	503	801	589	294	342	1768	1130	864	1086	570	395	371
BVRB_6g127880	2650	2935	3585	3996	3886	1796	1373	2500	1441	5191	3708	5295
BVRB_6g127890	314	380	389	278	239	189	177	408	320	247	276	256
BVRB_6g127900	1235	1278	1917	1917	1739	949	1070	1680	1786	2419	1502	1718
BVRB_6g127910	513	491	481	378	246	130	194	439	268	463	347	463
BVRB_6g127920	3	0	7	3	3	0	3	18	4	1	1	0
BVRB_6g127940	610	610	1303	810	2362	148	281	1357	832	746	522	419
BVRB_6g127950	0	0	0	0	0	0	0	0	0	0	0	0
BVRB_6g127960	0	0	0	0	0	8	7	0	0	0	1	0
BVRB_6g127970	82	87	124	115	114	96	73	65	113	99	73	106
BVRB_6g127980	0	0	0	0	1	6	4	0	0	0	0	0
BVRB_6g127990	6254	7193	4477	3862	3263	1205	1273	4952	3492	6693	8800	8894
BVRB_6g128000	67	70	220	759	336	5	7	140	7	94	381	386
BVRB_6g128010	18	60	167	1269	847	437	341	265	252	544	524	703
BVRB_6g128020	30	55	50	12	11	5	4	10	7	89	40	51
BVRB_6g128030	5323	6219	6914	5182	4519	3692	2469	4939	4568	9549	6141	8532
BVRB_6g128040	8	6	17	21	11	3	20	10	0	47	21	30
BVRB_6g128050	3355	3575	4004	4144	3010	2134	1336	4462	2603	7419	3815	6402
BVRB_6g128060	1133	1175	1201	1172	1171	1552	707	1110	1306	1277	988	1222
ENSRNA049444242	0	0	0	0	0	0	0	0	0	0	0	0
BVRB_6g128070	19	43	15	16	21	48	40	28	11	7	13	4
BVRB_6g128080	313	649	460	925	1147	1182	1006	877	881	934	803	634
BVRB_6g128090	128	193	201	46	75	148	90	98	198	531	325	457
BVRB_6g128100	12	13	14	17	15	7	7	25	29	33	47	24
BVRB_6g128110	522	594	881	711	663	565	345	560	614	1248	643	863
BVRB_6g128120	45	133	160	41	59	61	37	84	61	63	49	52
BVRB_6g128130	27	60	66	142	542	1523	792	137	628	153	204	222
BVRB_6g128140	140	97	181	132	149	127	96	151	173	180	127	134
BVRB_6g128150	4371	4067	4264	3039	5030	7783	9184	3358	6053	3614	4284	4264
BVRB_6g128160	6970	7621	8362	8535	12437	9529	11136	9201	11963	7953	6084	6627
BVRB_6g128170	42	53	109	1	54	14	11	0	7	0	10	13
BVRB_6g128180	172	244	281	131	205	157	143	174	166	338	181	307
BVRB_6g128190	579	619	633	275	262	245	121	307	285	641	450	610
BVRB_6g128200	377	469	543	540	785	600	488	564	587	631	490	521
BVRB_6g128210	21	10	6	32	32	72	19	11	20	39	7	34
BVRB_6g128220	661	889	1125	958	1005	851	696	1012	956	1090	876	1074
BVRB_6g128230	0	9	4	4	1	1	0	4	0	0	2	0
BVRB_6g128240	1253	1235	2036	1834	2005	922	702	1658	1127	2067	1239	1741
BVRB_6g128250	248	255	424	334	317	152	85	242	256	335	317	339
BVRB_6g128260	104	127	171	107	99	83	49	94	89	282	115	154
BVRB_6g128270	0	0	0	1	0	0	0	4	0	0	0	0
BVRB_6g128280	480	558	672	560	660	450	400	686	618	1028	758	968
BVRB_6g128290	3	0	0	1	4	0	7	9	0	8	4	9
BVRB_6g128300	3	6	5	10	5	17	8	0	2	0	1	0
BVRB_6g128310	5	24	12	17	196	673	78	9	211	2	9	3
BVRB_6g128320	2	5	1	3	2	1	5	2	0	7	1	0
BVRB_6g128330	636	721	927	856	727	625	489	1123	793	1824	1014	1533
BVRB_6g128340	112	192	236	154	147	83	69	17	355	200	68	148
BVRB_6g128350	404	262	148	326	3478	11778	2452	330	4266	114	169	175
BVRB_6g128360	0	0	0	0	0	0	0	0	0	0	0	0
BVRB_6g128370	0	0	0	0	0	60	0	0	30	0	0	0
BVRB_6g128380	3087	3572	3133	4435	5582	5036	3454	3566	5113	6124	3647	5290
BVRB_6g128390	77	55	61	78	124	98	108	182	152	130	80	89
BVRB_6g128400	118	102	186	225	276	306	190	278	196	243	228	274
BVRB_6g128410	31	32	27	57	185	163	54	28	56	10	4	21
BVRB_6g128420	375	334	599	627	676	480	361	459	507	521	377	481
BVRB_6g128430	689	1344	1047	487	18271	9686	16185	299	17235	1564	1218	2622
BVRB_6g128440	69	60	129	98	147	148	107	77	103	61	105	78
BVRB_6g128450	24	41	41	40	108	194	150	29	102	28	25	49
BVRB_6g128460	1	3	13	3	9	9	0	12	1	1	2	10
BVRB_6g128470	397	562	388	431	575	482	588	452	427	723	651	776
BVRB_6g128480	118	215	135	250	278	100	39	232	32	108	137	137
BVRB_6g128490	1019	983	450	242	445	1271	777	359	716	486	702	885
BVRB_6g128500	970	1154	1302	721	967	1257	746	899	1269	1729	1147	1323
BVRB_6g128510	88	136	177	117	211	637	237	237	264	328	444	760
BVRB_6g128520	0	0	0	4	1	13	3	2	0	1	0	0
BVRB_6g128530	0	0	0	0	0	15	2	0	0	0	0	0
BVRB_6g128540	144	273	279	472	328	43	89	321	165	164	81	121
BVRB_6g128550	0	2	0	0	0	2	0	1	3	0	0	1
BVRB_6g128560	553	679	915	683	558	304	417	605	425	940	567	629
BVRB_6g128570	55	117	116	181	116	8	57	178	79	0	3	1
BVRB_6g128580	201	204	313	360	274	39	146	335	180	156	114	126
BVRB_6g128590	148	224	283	363	317	206	140	281	213	259	144	199
BVRB_6g128600	0	0	3	8	0	0	0	0	1	4	3	10
BVRB_6g128610	603	570	548	738	777	517	583	878	657	652	436	472
BVRB_6g128620	617	815	972	939	994	701	751	906	980	1238	855	1201
BVRB_6g128630	102	126	230	56	73	177	88	80	128	68	100	85
BVRB_6g128640	1114	1392	1747	2567	2135	519	471	2001	927	2042	1542	1682
BVRB_6g128650	0	0	0	0	1	13	4	2	1	0	0	0
BVRB_6g128660	0	0	3	1	10	26	13	0	8	0	4	8
BVRB_6g128670	958	966	1289	1157	1558	2132	1540	1087	1545	1814	1026	1374
BVRB_6g128680	6627	8178	4320	3525	5327	3495	4294	4991	3891	5680	7618	6645
BVRB_6g128690	0	0	0	0	0	0	0	0	0	0	0	0
BVRB_6g128700	12	50	43	56	243	449	619	74	111	29	110	17
BVRB_6g128710	35	41	64	123	65	73	37	107	39	181	72	160
BVRB_6g128720	779	935	721	692	1185	2263	752	880	874	1383	1240	1760
BVRB_6g128730	8884	11081	6524	6769	12433	6323	6379	10804	5225	8234	9115	10319
BVRB_6g128740	1544	1968	2031	1813	1993	1465	1167	1966	1658	3501	2222	2712
BVRB_6g128750	12	4	1	13	26	33	16	15	45	22	22	17
BVRB_6g128760	672	752	725	878	1052	630	639	672	761	994	573	792
BVRB_6g128770	295	331	728	530	442	184	83	350	235	648	248	397
BVRB_6g128780	661	830	1144	1038	1023	431	561	876	684	1521	1142	989
BVRB_6g128790	0	0	3	0	2	0	2	0	3	0	0	1
BVRB_6g128800	169	140	403	248	156	96	84	241	241	125	175	129
BVRB_6g128810	530	979	864	813	465	279	119	804	390	1542	774	924
BVRB_6g128820	26	36	35	29	36	25	26	31	11	1	1	0
BVRB_6g128830	3	0	0	0	9	16	0	0	0	0	1	0
BVRB_6g128840	449	686	987	727	713	404	246	505	315	1299	846	814
ENSRNA049469320	0	0	0	0	0	0	0	0	0	0	0	0
ENSRNA049469375	0	0	0	0	0	0	0	0	0	0	0	0
BVRB_6g128850	0	0	0	0	0	0	0	0	1	0	0	0
BVRB_6g128860	0	0	0	0	0	0	0	0	0	0	0	0
BVRB_6g128870	0	0	0	0	0	0	0	0	0	0	0	0
BVRB_6g128880	53	73	24	1	10	39	22	15	22	30	90	65
BVRB_6g128890	0	5	1	0	0	2	0	1	0	0	0	1
BVRB_6g128900	694	971	915	1015	857	619	556	864	1042	1222	821	988
BVRB_6g128920	5	7	7	14	1	0	1	3	0	13	1	15
BVRB_6g128930	260	227	413	336	261	135	319	167	468	420	387	335
BVRB_6g128940	991	1316	1609	1340	1213	758	525	1159	935	1547	1028	1665
BVRB_6g128950	1	0	0	0	0	1	0	3	1	0	0	0
BVRB_6g128960	8162	8454	8654	11245	15025	5876	6396	11817	6984	10057	10454	11261
BVRB_6g128970	0	0	0	0	0	4	0	0	0	0	0	0
BVRB_6g128980	566	683	1009	564	738	517	615	752	1054	703	567	747
BVRB_6g128990	0	0	0	0	0	0	0	0	0	0	0	0
BVRB_6g129000	1823	2403	1689	1963	2394	2247	2621	2494	2355	2397	2573	2363
BVRB_6g129010	0	0	1	1	2	1830	12	0	725	0	0	0
BVRB_6g129020	3	4	2	0	0	0	0	1	4	0	2	0
BVRB_6g129030	74	144	95	101	32	21	23	78	54	67	51	44
BVRB_6g129040	117	109	166	118	202	130	86	168	152	144	111	102
BVRB_6g129050	115	107	147	95	38	44	36	51	85	99	56	113
BVRB_6g129060	9	4	17	8	10	32	17	14	3	2	10	6
BVRB_6g129070	140	155	281	280	268	216	182	209	179	303	203	259
BVRB_6g129080	3600	4113	5085	4461	5327	1964	2312	4136	2361	4463	3989	4513
BVRB_6g129090	4065	5546	4449	3531	4527	3674	2714	3646	4263	6247	4457	5413
BVRB_6g129100	573	603	850	661	684	246	222	595	460	1222	594	835
BVRB_6g129110	0	0	0	0	0	0	0	0	0	0	0	0
BVRB_6g129120	983	1685	1192	1768	1794	415	280	1389	712	3203	1444	2526
BVRB_6g129130	4	1	2	1	2	27	16	3	7	12	9	8
BVRB_6g129140	0	0	0	0	0	1	0	0	0	0	0	0
BVRB_6g129150	11	18	7	6	61	174	29	14	37	12	24	23
BVRB_6g129160	773	991	828	1241	1468	1239	1014	1313	824	2165	1166	1516
BVRB_6g129170	84	97	135	93	127	51	35	106	71	220	113	139
BVRB_6g129180	89	236	182	112	158	190	69	199	69	156	122	160
BVRB_6g129190	101	86	139	99	98	112	96	104	133	96	100	134
BVRB_6g129200	3	0	2	1	0	9	1	0	0	0	1	2
BVRB_6g129210	201	82	63	207	110	81	310	340	261	382	284	368
BVRB_6g129220	0	0	0	0	0	9	30	0	0	0	0	0
BVRB_6g129230	395	454	597	430	498	358	405	507	494	813	475	663
BVRB_6g129240	16	29	48	61	144	895	503	359	75	23	35	9
BVRB_6g129250	0	0	0	0	0	0	0	1	0	2	0	2
BVRB_6g129260	1858	1953	1118	1585	2264	1977	2176	1242	2060	9597	6106	6731
BVRB_6g129270	0	0	2	0	1	1	2	4	3	4	2	1
BVRB_6g129280	18	10	16	30	28	33	38	2	56	203	72	106
BVRB_6g129290	0	0	1	3	4	1	8	0	2	0	0	3
BVRB_6g129300	12	12	11	8	9	8	3	3	9	13	4	9
BVRB_6g129310	258	347	348	300	689	690	430	152	581	966	313	481
BVRB_6g129320	216	168	310	291	296	382	353	319	454	573	412	489
BVRB_6g129330	431	515	429	738	479	846	619	702	621	1300	802	1174
BVRB_6g129340	8	3	1	11	14	57	37	10	26	0	2	8
BVRB_6g129350	0	0	1	25	3	0	90	94	262	8	0	0
BVRB_6g129360	1800	3735	1820	1149	4602	1203	2432	1019	3024	2856	5692	8093
BVRB_6g129370	297	546	570	468	634	406	290	585	506	494	591	564
BVRB_6g129380	0	0	0	20	0	0	24	21	30	1	0	0
BVRB_6g129390	19	18	27	590	515	179	211	630	404	632	480	665
BVRB_6g129400	0	0	0	0	0	0	0	0	0	0	0	0
BVRB_6g129410	0	0	0	0	0	0	0	0	0	0	0	0
BVRB_6g129420	134	141	221	185	202	147	105	226	216	298	209	276
BVRB_6g129430	8	0	5	14	85	218	47	20	26	0	4	1
BVRB_6g129440	0	0	0	2	5	5	0	0	0	0	0	0
BVRB_6g129450	0	0	0	0	1	0	0	0	0	0	0	0
BVRB_6g129460	0	0	0	0	0	0	0	0	1	0	2	0
BVRB_6g129470	277	976	496	197	577	496	507	734	708	983	939	762
BVRB_6g129480	176	240	185	104	149	153	31	96	132	140	174	225
BVRB_6g129490	595	805	994	532	1139	1312	821	586	854	923	864	890
BVRB_6g129500	217	202	309	379	293	265	168	232	187	467	349	389
BVRB_6g129510	10	1	5	1	510	2048	200	2	449	5	2	13
BVRB_6g129520	0	1	0	1	3	37	13	2	4	0	4	0
BVRB_6g129530	2163	2460	2486	2199	4137	3984	2815	2352	3359	3947	3399	4716
BVRB_6g129540	929	898	1220	1067	911	799	674	838	1008	2683	1393	1639
BVRB_6g129550	371	434	561	599	673	354	441	752	535	943	620	720
BVRB_6g129560	133	177	193	212	174	114	92	154	137	226	203	238
BVRB_6g129570	25421	22226	35712	18459	25389	8980	20051	16345	11067	14145	18351	21666
BVRB_6g129580	209	90	97	38	55	216	121	17	68	116	54	134
BVRB_6g129590	82	79	123	47	62	56	36	54	56	58	42	64
BVRB_6g129600	2	69	21	11	29	15	10	42	7	14	0	13
BVRB_6g129610	11	8	44	51	48	128	139	30	103	18	10	31
BVRB_6g129620	809	855	1148	913	1161	514	327	843	401	1009	716	870
BVRB_6g129630	1477	1690	1487	1671	2086	1027	957	1472	971	2163	1434	1673
BVRB_6g129640	1901	1873	2037	1545	2120	1887	1519	1913	2563	1433	1751	1733
BVRB_6g129650	1134	1290	1472	1894	1592	1127	1480	1790	1441	2293	1586	1833
BVRB_6g129660	0	8	3	0	7	12	18	1	1	3	6	34
BVRB_6g129670	15	0	0	5	7	3	0	10	2	11	6	3
BVRB_6g129680	213	238	328	307	295	377	371	305	330	484	386	410
BVRB_6g129690	105	70	97	101	243	299	188	104	201	65	118	87
BVRB_6g129700	4	2	0	4	0	0	0	0	7	36	51	87
BVRB_6g129710	11	9	2	75	63	8	7	16	12	123	126	109
BVRB_6g129720	2	9	5	1	5	4	2	16	0	5	17	16
BVRB_6g129730	0	2	0	1	2	0	0	2	0	0	0	1
BVRB_6g129740	216	238	275	588	773	1624	1129	2240	3536	307	743	421
BVRB_6g129750	9	15	19	60	87	13	14	73	12	119	93	85
BVRB_6g129760	20	63	51	107	115	157	49	103	60	35	91	98
BVRB_6g129770	0	0	0	0	0	0	0	0	0	0	0	0
BVRB_6g129780	402	605	754	562	1313	2581	1304	352	1522	422	233	358
BVRB_6g129790	431	343	546	301	522	549	280	429	532	491	424	552
BVRB_6g129800	2586	2455	2570	2400	3558	2679	2072	2412	2059	2164	2663	3296
BVRB_6g129810	1195	1467	2280	2133	1931	1848	1257	1670	1465	2368	1588	2065
BVRB_6g129820	483	543	885	618	792	661	440	516	436	762	594	718
BVRB_6g129830	1361	1907	1946	2178	2233	2199	1698	2117	1796	3227	2050	2621
BVRB_6g129840	1354	1340	2005	1601	1826	1960	1157	1312	1338	2783	1598	2157
BVRB_6g129850	0	4	0	7	1	4	3	1	2	0	3	0
BVRB_6g129860	7	7	16	13	7	11	0	6	5	0	0	0
BVRB_6g129870	169	169	276	197	273	171	97	259	277	315	206	275
BVRB_6g129880	50	60	122	124	228	102	94	58	416	326	324	336
BVRB_6g129890	2941	4143	4239	4597	5126	3478	2899	4658	3675	6191	4323	4973
BVRB_6g129900	21	36	64	59	77	190	263	76	360	90	55	74
BVRB_6g129910	0	0	2	0	0	0	1	0	0	0	0	0
BVRB_6g129920	0	0	0	0	0	0	0	0	0	0	0	0
BVRB_6g129930	3835	4477	4217	5645	5647	5778	4857	5800	6029	10222	9599	8780
BVRB_6g129940	2699	3133	4786	2314	3191	1458	1889	2339	1981	3154	3808	3163
BVRB_6g129950	8	17	29	26	20	22	20	30	19	43	40	36
BVRB_6g129960	1	1	2	0	0	0	0	0	0	0	1	2
BVRB_6g129970	4429	4759	6275	7234	6262	3361	3810	5520	4176	7743	5590	6519
BVRB_6g129980	584	605	527	688	646	353	399	677	551	936	920	898
BVRB_6g129990	1	6	8	7	9	6	0	12	3	0	5	4
BVRB_6g130000	423	339	510	434	897	689	779	600	680	394	405	328
BVRB_6g130010	347	490	556	644	674	829	636	672	750	936	678	771
BVRB_6g130020	68	55	49	124	98	86	95	93	149	139	117	151
BVRB_6g130030	366	423	523	479	520	475	358	522	483	556	477	654
BVRB_6g130040	43	58	142	32	4624	12369	3335	37	2415	19	34	17
BVRB_6g130060	111	141	152	276	170	114	109	243	269	336	207	221
BVRB_6g130070	444	485	752	523	671	447	227	456	326	720	391	598
BVRB_6g130080	1	0	0	0	0	0	0	0	0	0	0	1
BVRB_6g130090	172	218	208	149	221	236	106	125	171	192	114	132
BVRB_6g130100	3	2	4	319	24	11	88	129	287	157	128	226
BVRB_6g130110	48	18	110	1461	132	271	695	504	1637	660	416	1016
BVRB_6g130120	0	3	4	0	25	172	0	2	1	0	0	0
BVRB_6g130130	0	0	0	19	18	12	2	0	71	0	0	5
BVRB_6g130140	507	679	571	447	465	276	146	424	257	447	312	461
BVRB_6g130150	2	1	4	2	5	5	0	3	1	8	1	4
BVRB_6g130160	0	0	0	0	0	0	0	0	0	0	0	0
BVRB_6g130170	431	497	629	700	751	320	166	548	93	2	0	0
BVRB_6g130180	2	7	14	29	9	1	19	7	8	0	0	0
BVRB_6g130190	0	0	0	0	0	0	0	0	0	0	0	0
BVRB_6g130200	0	0	0	0	0	0	0	0	0	0	0	0
BVRB_6g130210	2583	3944	2845	3553	4188	4346	2852	4143	2769	6024	3987	5348
BVRB_6g130220	819	967	1295	994	964	860	486	816	909	2120	979	1165
BVRB_6g130230	5512	3915	4265	3476	19934	14637	22859	7643	23909	2959	4683	5500
BVRB_6g130240	502	611	576	669	866	1094	531	805	699	883	758	911
BVRB_6g130250	1539	1971	1878	2580	4363	6281	3419	2771	3177	2490	2116	2568
BVRB_6g130260	118	222	262	362	343	220	253	502	402	692	445	573
BVRB_6g130270	10	23	35	44	30	18	37	55	31	43	32	40
BVRB_6g130280	14	24	10	23	48	23	8	21	8	43	11	23
BVRB_6g130290	584	1787	2027	1017	1573	605	83	270	172	2267	3235	4751
BVRB_6g130300	3541	5499	8147	3885	471	157	4982	9942	6410	1446	2382	3375
BVRB_6g130310	1441	1915	4726	2389	1288	365	1868	5071	2710	34	23	24
BVRB_6g130320	486	631	1206	273	597	103	493	857	406	32	62	46
BVRB_6g130330	13	52	89	2	21	3	40	24	81	0	7	0
BVRB_6g130340	2432	1346	2144	2833	3444	11223	9267	7121	11178	1643	1697	3371
BVRB_6g130350	42	53	36	31	114	66	65	182	89	18	15	26
BVRB_6g130360	0	1	15	0	2	0	7	2	12	0	0	0
BVRB_6g130370	0	1	0	10	2	15	153	61	125	5	7	11
BVRB_6g130380	4442	7871	11550	9352	10754	5030	9951	11562	10224	2995	4087	8223
BVRB_6g130390	19	2	12	1905	18	54	884	2895	1598	318	356	740
BVRB_6g130400	3	1	3	6	5	2	1	6	0	0	1	0
BVRB_6g130410	0	0	0	0	1	0	3	4	2	3	2	0
BVRB_6g130420	105	65	142	131	167	116	78	152	111	123	112	123
ENSRNA049444283	0	0	0	0	0	0	0	0	0	0	0	0
BVRB_6g130430	2429	3129	3358	3327	3787	2757	2462	4417	2734	3315	3497	3533
BVRB_6g130440	644	549	801	719	889	368	314	332	572	1870	822	1475
BVRB_6g130450	396	507	402	362	677	1012	810	587	576	515	493	641
BVRB_6g130460	124	179	292	274	183	179	140	341	216	484	341	288
BVRB_6g130470	1676	1639	2042	3005	3555	2775	3495	3823	3397	3915	3841	4138
BVRB_6g130480	0	0	0	0	0	0	0	0	0	0	0	0
BVRB_6g130490	20	32	17	25	32	33	45	35	32	61	20	30
BVRB_6g130500	865	1273	1216	1550	1688	1556	1826	1923	1607	1952	1902	2293
BVRB_6g130510	290	249	323	397	315	224	145	333	271	468	349	426
BVRB_6g130520	1	33	16	12	62	156	35	10	83	25	13	28
BVRB_6g130530	0	0	0	0	0	0	0	0	0	4	0	0
BVRB_6g130540	127	115	117	116	137	233	106	171	154	101	87	88
BVRB_6g130550	123	168	221	133	42	64	70	114	68	288	295	310
BVRB_6g130560	1318	1256	957	1027	2035	2654	1720	1288	1829	1062	1415	1451
BVRB_6g130570	113	148	221	128	163	109	96	165	150	307	160	262
BVRB_6g130580	247	226	286	176	329	594	347	193	335	165	163	204
BVRB_6g130590	0	0	0	0	0	1	0	0	0	0	0	0
BVRB_6g130600	77	98	91	107	99	111	113	91	178	100	98	95
BVRB_6g130610	275	344	501	357	329	164	137	342	359	756	385	514
BVRB_6g130620	690	876	815	1061	1045	878	640	812	643	1187	922	1242
BVRB_6g130630	158	167	183	194	321	327	237	255	290	179	145	251
BVRB_6g130640	234	784	402	655	1252	1213	349	276	201	115	264	410
BVRB_6g130650	89	96	191	157	10123	33585	12229	296	4012	226	356	335
BVRB_6g130660	0	8	3	0	22	63	7	8	5	0	1	6
BVRB_6g130670	265	288	447	218	199	118	44	367	232	258	265	387
BVRB_6g130680	7542	11596	11529	13327	12982	7893	6671	11166	7555	16212	11211	12951
BVRB_6g130690	392	387	459	362	504	612	468	559	588	542	456	547
BVRB_6g130700	0	0	0	0	0	0	0	0	0	0	0	0
BVRB_6g130710	0	0	0	0	0	0	0	0	0	0	0	0
BVRB_6g130720	0	0	0	0	0	0	0	0	0	0	0	0
BVRB_6g130730	1296	1556	2131	2475	2049	1160	630	1632	1222	2477	1834	2462
BVRB_6g130740	514	666	709	721	854	676	443	678	630	1316	750	908
BVRB_6g130750	1761	2252	3100	2442	2190	796	417	1963	1126	3411	2063	2739
BVRB_6g130760	0	0	0	0	0	1	0	0	0	0	0	0
BVRB_6g130770	2	0	2	3	26	30	8	12	7	0	0	1
BVRB_6g130780	2864	4136	2919	2626	4582	2851	1742	3844	3695	3630	3149	3273
BVRB_6g130790	345	502	658	578	609	376	299	460	428	840	631	593
BVRB_6g130800	1284	1253	2523	1916	1622	1217	727	1404	1162	2214	1435	1989
BVRB_6g130810	1041	631	817	835	1439	1330	603	297	517	800	994	693
BVRB_6g130820	24	16	24	53	20	14	4	20	6	40	26	23
BVRB_6g130830	354	404	467	456	432	179	82	324	169	796	436	408
BVRB_6g130840	9050	10921	9946	8087	9572	3364	1486	3418	2488	11075	7852	11307
BVRB_6g130850	0	0	2	0	0	0	0	0	0	0	0	0
BVRB_6g130860	965	1161	1344	1238	1172	591	789	1204	1115	2102	1521	1679
BVRB_6g130870	45	79	97	83	95	52	43	96	76	81	79	99
BVRB_6g130880	2232	2081	2585	2667	1923	1167	1324	2529	1934	4208	3611	4142
BVRB_6g130890	0	0	0	0	0	0	0	0	0	0	0	0
ENSRNA049469359	0	0	0	0	0	0	0	0	0	0	0	0
BVRB_6g130900	6463	5797	4286	5445	3556	2228	3868	7038	3941	3478	4287	5325
BVRB_6g130910	260	666	287	623	1657	578	888	178	745	685	466	1177
BVRB_6g130920	24	27	28	36	78	32	18	32	47	211	137	129
BVRB_6g130930	89	64	74	71	78	35	29	77	69	184	99	165
BVRB_6g130940	1685	1769	1499	1650	2853	3449	2841	1899	2077	2206	2308	2279
BVRB_6g130950	0	0	0	0	0	1	1	0	2	0	0	0
BVRB_6g130960	19	5	3	9	44	1006	94	3	82	2	6	23
BVRB_6g130970	0	0	0	0	0	0	0	0	0	0	0	0
BVRB_6g130980	329	367	419	398	571	568	543	504	516	652	477	574
BVRB_6g130990	4	8	21	36	46	79	27	62	32	33	12	45
BVRB_6g131000	6	5	8	25	0	9	3	34	0	1	0	2
BVRB_6g131010	2364	2622	1941	2119	3226	3946	3670	2935	3003	2679	3051	2436
BVRB_6g131020	0	0	0	0	1	0	0	0	0	0	0	0
BVRB_6g131030	211	204	221	190	243	240	110	227	171	229	186	169
BVRB_6g131040	0	10	5	3	5	23	2	27	21	26	50	14
BVRB_6g131050	2	0	0	3	0	1	0	2	1	0	0	0
BVRB_6g131060	343	489	488	346	396	258	215	372	306	833	514	628
BVRB_6g131070	0	0	0	0	0	0	0	0	0	0	0	0
BVRB_6g131080	57	106	96	101	91	98	31	85	129	173	127	170
BVRB_6g131090	5	0	0	3	31	8	0	1	6	1	0	5
BVRB_6g131100	232	132	235	188	357	658	165	148	158	86	50	71
BVRB_6g131110	2436	2607	3311	2601	2389	1070	1354	2745	1698	2576	2168	1815
BVRB_6g131120	899	813	1034	1891	1152	896	1054	1838	1403	1589	1140	1453
BVRB_6g131130	0	0	0	0	0	0	0	0	0	0	0	0
BVRB_6g131140	0	1	1	1	0	0	0	8	2	0	0	2
BVRB_6g131150	241	266	331	309	556	188	98	136	263	642	434	570
BVRB_6g131160	0	0	0	3	0	3	0	3	0	2	4	0
BVRB_6g131170	0	0	0	0	0	2	0	0	0	0	0	0
BVRB_6g131180	0	5	1	5	2	4	0	0	0	9	3	21
BVRB_6g131190	2	2	1	3	0	0	0	0	0	2	0	0
BVRB_6g131200	2361	2769	3768	2636	2684	1780	1307	1759	1450	5354	3614	4435
BVRB_6g131210	0	1	1	14	7	34	24	21	28	1	13	0
BVRB_6g131220	257	425	344	490	483	420	202	629	370	922	565	596
BVRB_6g131230	0	0	0	0	0	4	0	0	0	0	0	0
BVRB_6g131240	214	207	244	531	787	2562	4068	1968	1746	638	844	796
BVRB_6g131250	0	0	0	0	0	0	0	0	0	0	0	0
BVRB_6g131260	2	2	6	7	2	4	6	3	0	0	0	0
BVRB_6g131270	1	0	0	0	2	2	0	0	0	0	0	0
BVRB_6g131280	231	259	398	229	272	72	14	168	135	276	242	228
BVRB_6g131300	33	30	40	27	42	23	16	23	8	29	24	24
BVRB_6g131290	0	0	0	0	0	0	0	0	0	0	0	0
BVRB_6g131310	0	0	0	0	1	2	0	0	0	0	0	0
BVRB_6g131320	1	3	3	1	1	1	4	1	1	5	3	0
BVRB_6g131330	0	0	0	0	0	0	0	0	0	0	0	0
BVRB_6g131340	0	0	0	0	0	0	0	0	0	0	0	0
BVRB_6g131350	0	0	0	0	0	1	0	0	0	0	0	0
BVRB_6g131360	0	0	0	0	0	2	0	0	1	0	0	0
BVRB_6g131370	775	1198	1245	2012	1222	367	546	640	575	1357	1397	766
BVRB_6g131380	963	1137	648	587	1420	1387	1615	1285	1178	730	1053	993
BVRB_6g131390	279	377	404	406	344	248	213	383	217	425	397	434
BVRB_6g131400	157	179	200	269	210	152	213	203	218	192	149	182
BVRB_6g131410	0	0	0	0	0	0	0	0	0	0	0	0
BVRB_6g131420	4	9	8	8	4	31	2	8	1	9	8	12
ENSRNA049444641	0	0	1	0	0	0	0	0	0	0	0	0
BVRB_6g131430	942	954	1451	1548	1142	1130	643	1215	743	1621	1237	1671
BVRB_6g131440	2	0	1	1	184	592	130	1	360	0	0	0
BVRB_6g131450	211	291	376	213	501	455	360	276	416	274	222	300
BVRB_6g131460	33	47	52	10	69	60	54	9	67	6	14	19
BVRB_6g131470	61	107	142	120	467	326	210	111	155	150	123	98
BVRB_6g131480	230	282	233	246	344	399	368	308	291	158	307	241
BVRB_6g131490	641	760	1217	1115	987	699	707	830	874	1422	829	1158
BVRB_6g131500	0	0	0	0	0	0	0	0	0	0	0	0
BVRB_6g131510	0	0	1	0	0	1	0	3	0	0	0	0
BVRB_6g131520	299	450	432	586	588	449	390	398	262	721	728	797
BVRB_6g131530	161	115	139	164	263	246	258	137	270	118	194	125
BVRB_6g131540	5414	6005	9103	5999	6234	2068	2271	5614	4807	7642	4780	5868
BVRB_6g131560	145	229	298	238	201	160	64	215	199	321	246	305
BVRB_6g131570	22	23	40	60	26	23	9	48	10	74	40	56
BVRB_6g131580	25	36	38	34	44	29	15	50	28	46	37	29
BVRB_6g131590	106	81	171	136	163	115	105	78	137	77	86	74
BVRB_6g131600	2470	2561	2537	2757	4145	3574	3345	3122	2617	2842	3065	3183
BVRB_6g131610	2267	3170	2861	2700	3131	3158	2307	2436	3088	3962	2723	3499
BVRB_6g131620	292	256	409	398	445	305	256	389	248	525	304	342
BVRB_6g131630	0	0	0	0	0	0	0	0	0	0	0	0
BVRB_6g131640	0	0	1	0	0	0	2	0	0	5	14	0
BVRB_6g131650	597	881	738	842	1263	1075	816	1143	1053	1160	907	1029
BVRB_6g131660	419	589	605	883	805	355	310	706	617	1111	771	896
BVRB_6g131670	356	340	612	427	421	337	239	299	339	413	372	343
BVRB_6g131680	195	200	244	280	246	155	152	218	258	381	230	197
BVRB_6g131690	38	50	25	32	44	94	59	52	101	87	91	94
BVRB_6g131700	1221	1166	1689	1481	2067	1587	1701	1538	1742	1881	1491	1771
BVRB_6g131710	2058	2609	2754	2521	1506	535	818	1672	898	4255	2815	3984
BVRB_6g131720	2189	1878	2499	2553	1888	915	924	2778	1549	3180	2044	2792
BVRB_6g131730	923	813	1205	1039	1369	1218	1172	817	1168	1304	800	1293
BVRB_6g131740	13	15	6	2	4	4	8	4	7	13	8	3
BVRB_6g131750	80	104	82	80	88	121	115	87	87	94	105	41
BVRB_6g131760	122	181	241	137	240	271	179	164	262	116	160	135
BVRB_6g131770	0	0	0	0	0	9	0	0	0	0	0	0
BVRB_6g131780	58	46	82	28	156	256	84	54	63	36	79	62
BVRB_6g131790	271	262	247	252	239	85	44	190	171	555	293	405
BVRB_6g131800	0	5	0	0	6	1	0	2	0	1	2	5
BVRB_6g131810	0	0	0	0	0	0	0	0	0	0	0	0
BVRB_6g131820	26	59	49	64	56	71	120	145	107	53	50	44
BVRB_6g131830	3073	3812	3712	5194	3585	1278	2364	4075	2622	6694	4341	5763
BVRB_6g131840	660	689	601	628	791	952	889	645	920	702	534	715
BVRB_6g131850	373	372	496	810	1114	1598	943	800	638	991	524	854
BVRB_6g131860	6	0	7	3	128	567	390	5	232	4	12	8
BVRB_6g131870	0	0	0	0	0	0	0	0	0	0	0	0
BVRB_6g131880	0	0	0	0	0	0	0	0	0	0	0	0
BVRB_6g131890	0	0	0	0	0	0	0	0	0	0	0	0
BVRB_6g131900	154	234	176	314	254	177	230	543	165	267	144	227
BVRB_6g131910	223	275	314	389	466	478	189	331	312	492	298	385
BVRB_6g131920	192	197	238	160	292	265	214	265	263	336	234	299
BVRB_6g131930	100	79	118	96	118	57	99	204	214	152	148	139
BVRB_6g131940	356	550	817	979	1769	1199	431	623	494	2146	1824	2066
ENSRNA049469342	13	8	6	0	4	7	9	12	1	0	7	3
BVRB_6g131950	3485	5216	3977	5331	4872	4604	1754	3947	3615	5329	5286	6928
BVRB_6g131960	958	1349	1568	1519	1578	751	855	1204	822	3373	1688	1857
ENSRNA049444306	0	0	0	0	0	0	0	0	0	0	0	0
BVRB_6g131970	1623	1756	1968	1913	1805	1075	928	1433	1201	3529	1741	2890
BVRB_6g131980	3	2	15	8	3	9	3	14	11	8	12	13
BVRB_6g131990	355	455	642	386	560	509	465	282	616	309	445	586
BVRB_6g132000	47	59	89	38	326	215	202	153	365	29	64	76
BVRB_6g132010	0	0	0	0	0	0	0	0	0	0	0	0
BVRB_6g132020	0	0	0	0	0	0	0	0	0	0	0	0
BVRB_6g132030	29142	31133	30509	25748	34912	15768	12619	32941	13225	49208	37304	46836
BVRB_6g132040	1140	1553	1762	1657	1247	597	697	1480	835	2712	1704	1988
ENSRNA049469351	0	0	0	0	0	0	0	0	0	0	0	0
BVRB_6g132050	774	683	871	841	849	893	496	768	968	905	743	691
BVRB_6g132060	1003	1067	917	1315	1576	2012	2059	1236	1210	1964	1749	1978
BVRB_6g132070	153	235	132	99	236	288	312	195	220	116	190	170
BVRB_6g132080	9	12	22	40	40	24	27	41	51	34	18	15
ENSRNA049444313	0	0	0	0	0	0	0	0	0	0	0	0
BVRB_6g132090	0	0	0	0	0	0	0	0	0	1	0	0
BVRB_6g132100	738	823	921	575	911	567	425	612	652	742	887	960
BVRB_6g132110	957	721	1412	1178	1618	1500	669	799	1443	1132	864	958
BVRB_6g132120	3685	1264	2664	1479	2477	405	548	2330	985	1091	1594	2427
BVRB_6g132130	236	300	514	427	414	440	241	345	314	560	360	478
BVRB_6g132140	415	429	517	358	494	549	357	395	498	498	406	419
BVRB_6g132150	29	26	23	26	21	16	27	26	23	29	29	19
BVRB_6g132160	655	772	709	644	1342	1825	1260	919	1361	1080	912	1126
BVRB_6g132170	1097	996	1023	1105	1289	1344	1113	945	1181	1441	1060	1205
BVRB_6g132180	299	388	605	256	364	484	352	367	271	430	397	458
BVRB_6g132190	0	0	0	0	0	0	0	0	0	0	0	0
BVRB_6g132200	2217	2833	2930	2833	2349	1450	2144	2467	2722	3186	3489	3589
BVRB_6g132210	2869	3801	3597	3652	3917	4272	2687	4013	2929	5406	4338	4841
BVRB_6g132220	39	58	74	69	54	9	5	24	29	113	26	67
BVRB_6g132230	1044	1186	1666	1774	1238	376	212	739	407	1830	943	1506
BVRB_6g132240	5533	7154	5636	6953	8121	5632	5747	6664	5939	10872	7415	9519
BVRB_6g132250	1497	1778	1823	1659	2362	1986	1850	2211	1580	1660	1480	1651
BVRB_6g132260	691	737	846	872	6066	5160	3276	482	2530	827	953	1223
BVRB_6g132270	328	319	505	245	394	216	144	227	232	608	399	483
BVRB_6g132280	966	770	1242	804	1449	2094	1851	1389	1293	974	803	944
BVRB_6g132290	0	0	0	0	59	25	12	0	47	0	0	0
BVRB_6g132300	3	6	3	0	3	4	0	4	1	0	6	9
BVRB_6g132310	82	189	119	82	70	46	40	112	69	129	81	115
BVRB_6g132320	223	202	301	169	162	118	106	200	164	234	150	162
BVRB_6g132330	0	1	0	0	0	0	0	0	0	0	0	0
BVRB_6g132340	80	112	84	265	242	87	229	304	314	481	259	333
BVRB_6g132350	105117	121573	56228	103851	174564	77439	138622	202287	91277	85288	88939	49087
BVRB_6g132360	493	546	622	662	890	1068	888	628	817	1170	668	852
BVRB_6g132370	3	6	2	2	1	0	5	4	2	6	0	5
BVRB_6g132380	126	171	123	129	166	121	139	264	193	236	203	202
BVRB_6g132390	77	135	153	105	110	124	95	142	132	171	83	129
BVRB_6g132400	87	44	57	104	47	152	27	91	57	34	62	37
BVRB_6g132410	295	406	348	314	536	617	448	379	428	421	493	546
BVRB_6g132420	3712	4343	4317	4720	3978	1293	878	4073	2004	5633	3020	4042
BVRB_6g132430	1317	1569	1761	1357	1460	1526	1549	1287	1605	2118	1445	2208
BVRB_6g132440	0	0	0	0	0	0	0	0	0	0	0	0
BVRB_6g132450	443	452	447	289	444	697	505	217	299	127	63	74
BVRB_6g132460	0	0	0	0	0	0	0	0	0	0	0	0
BVRB_6g132470	0	0	0	0	0	0	0	0	0	0	0	0
BVRB_6g132480	126	218	265	388	321	421	396	396	342	346	227	296
BVRB_6g132490	0	0	0	0	0	0	0	0	0	2	0	1
BVRB_6g132500	2829	4263	4233	3676	3047	2004	1167	3280	2068	7207	4360	5259
BVRB_6g132510	20	11	19	9	11	4	0	19	9	18	8	19
BVRB_6g132520	439	579	915	784	671	266	449	927	799	1383	913	1077
BVRB_6g132530	5450	7064	5764	7957	8786	4770	4636	8676	5248	11221	7933	8979
BVRB_6g132540	24	46	39	24	28	15	36	25	20	49	19	20
BVRB_6g132550	123	104	159	22	12	31	41	91	27	30	24	22
BVRB_6g132560	183	145	203	254	308	150	260	1203	802	473	456	392
BVRB_6g132570	607	815	521	769	1273	1211	624	1005	1522	886	1091	1155
BVRB_6g132580	1037	1569	1497	1048	2236	2159	734	800	2001	2085	1693	2339
BVRB_6g132590	90	127	154	200	341	221	266	193	201	304	171	172
BVRB_6g132600	5	12	58	13	9	2	2	0	0	2	10	11
BVRB_6g132610	724	629	990	474	811	730	440	437	591	646	435	475
BVRB_6g132620	0	0	0	0	13	26	97	0	1	0	0	0
BVRB_6g132630	0	1	5	2	7	2	1	1	4	3	2	2
BVRB_6g132640	0	0	0	0	11	12	14	0	0	0	5	1
BVRB_6g132650	0	0	0	0	14	46	27	0	11	0	0	0
BVRB_6g132660	283	365	514	274	447	241	419	664	676	535	519	568
BVRB_6g132670	0	0	0	2	15	32	1	3	3	0	0	1
BVRB_6g132680	0	0	0	0	0	0	0	0	0	0	0	0
BVRB_6g132690	16	24	37	29	30	30	32	38	19	22	19	39
BVRB_6g132700	534	443	573	666	683	455	459	671	585	927	582	764
BVRB_6g132710	145	260	306	317	223	115	59	316	112	463	267	290
BVRB_6g132720	0	0	0	0	0	0	0	1	0	0	1	0
BVRB_6g132730	22	51	31	28	22	34	16	47	39	45	12	17
BVRB_6g132740	367	354	445	383	703	547	461	423	507	620	531	519
BVRB_6g132750	858	934	1364	1295	591	216	373	1034	762	1452	1158	1094
BVRB_6g132760	0	0	0	2	0	0	4	0	0	2	3	4
BVRB_6g132770	0	0	0	0	0	0	0	0	0	0	0	0
BVRB_6g132780	608	821	1037	1616	887	550	465	595	495	2000	1182	1314
BVRB_6g132790	196	182	195	287	368	182	30	234	127	468	374	353
BVRB_6g132800	0	0	0	0	0	0	0	0	0	0	0	0
BVRB_6g132810	21	17	34	16	19	16	5	24	21	33	37	19
BVRB_6g132820	0	1	0	0	7	1	0	1	0	3	0	0
BVRB_6g132830	34	34	26	34	221	1100	206	181	298	4	19	41
BVRB_6g132840	357	331	568	450	337	228	251	437	309	736	336	404
BVRB_6g132850	60	60	104	83	76	45	26	56	50	131	74	122
BVRB_6g132860	6	12	2	2	17	3	13	3	4	18	12	5
BVRB_6g132870	145	139	197	176	194	115	122	188	204	189	168	177
BVRB_6g132880	20	2	23	41	107	32	13	195	59	37	20	18
BVRB_6g132890	308	375	545	424	374	153	86	294	176	580	319	374
BVRB_6g132900	33	52	16	80	172	75	30	267	54	28	8	41
BVRB_6g132910	418	688	576	264	471	428	220	277	274	519	394	635
BVRB_6g132920	0	0	0	4	0	10	0	0	0	4	16	3
BVRB_6g132930	385	454	641	476	591	371	409	712	688	716	498	685
BVRB_6g132940	0	0	0	0	0	0	0	0	0	0	0	0
BVRB_6g132950	1003	1103	1327	1297	1343	994	855	1102	1001	1461	1040	1330
BVRB_6g132960	300	382	398	448	353	276	240	480	313	631	436	627
BVRB_6g132970	246	568	421	387	203	120	52	279	52	368	98	168
BVRB_6g132980	1	3	6	2	5	17	14	3	0	0	0	0
BVRB_6g132990	0	0	0	0	0	0	0	0	0	0	0	0
BVRB_6g133000	802	770	1392	494	377	37	169	454	316	242	167	223
BVRB_6g133010	52	77	109	73	117	115	88	221	165	120	129	116
BVRB_6g133020	33	48	36	42	79	103	80	25	79	25	68	36
BVRB_6g133030	72	131	216	258	191	88	39	62	99	55	78	67
BVRB_6g133040	0	0	1	0	0	0	0	0	0	0	0	0
BVRB_6g133050	0	0	3	0	0	0	0	0	0	0	1	0
BVRB_6g133060	18	19	10	32	59	86	34	41	23	17	10	20
BVRB_6g133070	0	2	0	1	11	27	0	10	3	0	4	0
BVRB_6g133080	0	0	0	0	3	0	0	0	0	0	0	0
BVRB_6g133090	48	100	129	86	66	50	65	190	117	127	96	137
BVRB_6g133100	151	158	263	449	459	317	191	409	254	408	221	308
BVRB_6g133110	292	334	369	444	398	141	132	452	411	666	400	521
BVRB_6g133120	3183	3635	3511	3997	3706	1748	2166	3943	2892	5200	3436	4258
BVRB_6g133130	19	13	36	37	216	54	18	3	36	16	14	50
BVRB_6g133140	2	0	2	3	44	7	1	0	0	4	2	1
BVRB_6g133150	589	701	988	576	4269	2126	1873	885	5162	735	125	824
BVRB_6g133160	0	0	0	1	0	0	0	0	0	0	0	0
BVRB_6g133170	39	12	30	21	30	8	0	10	1	0	0	11
BVRB_6g133180	0	2	12	16	169	38	72	11	97	5	1	19
BVRB_6g133190	199	521	366	1200	1582	426	253	289	419	932	238	854
BVRB_6g133200	0	0	4	0	0	0	0	1	0	0	0	0
BVRB_6g133210	371	372	422	688	420	263	271	430	303	244	154	372
BVRB_6g133220	2617	3517	4104	4625	4638	1845	2189	3609	3372	6775	4066	4963
BVRB_6g133230	105	106	97	186	77	44	56	174	84	168	187	267
BVRB_6g133240	627	500	1031	759	818	722	776	774	680	268	254	443
BVRB_6g133250	116	88	198	108	144	85	59	112	85	114	145	139
BVRB_6g133260	295	408	533	510	484	342	252	515	438	546	410	493
BVRB_6g133270	0	0	1	3	2	1	0	64	3	0	1	0
BVRB_6g133280	98	132	138	208	236	215	161	244	225	257	177	197
BVRB_6g133290	7612	6848	6548	1391	2101	937	2435	1414	2490	2328	3278	3479
BVRB_6g133300	28	36	30	226	156	62	113	112	123	236	50	114
BVRB_6g133310	286	345	268	335	346	304	137	392	485	571	387	383
BVRB_6g133320	4374	4453	5294	4753	9762	5704	5998	5587	8627	8407	6490	7516
BVRB_6g133330	15	8	10	132	39	3	3	29	0	69	14	113
BVRB_6g133340	161	37	50	164	177	367	215	351	464	55	91	100
BVRB_6g133350	528	997	1024	715	727	616	462	814	755	1261	964	934
BVRB_6g133360	1006	1183	1360	977	1245	949	535	1076	1122	1383	920	1253
BVRB_6g133370	1187	989	1817	1531	1174	603	695	1001	845	1454	901	1065
BVRB_6g133380	1391	1755	1876	1718	2169	1211	1862	1679	1931	2516	2234	2522
BVRB_6g133390	151	154	185	207	192	115	142	196	142	136	116	118
BVRB_6g133400	4719	5966	7131	5322	6682	5800	4714	6243	8412	8189	4676	5492
BVRB_6g133410	3	1	0	0	4	7	3	8	0	0	4	3
BVRB_6g133420	633	526	1132	983	708	369	337	683	340	1284	827	1068
BVRB_6g133430	2309	3119	3199	3011	3320	4000	2516	3019	2555	3243	2383	3275
ENSRNA049469367	0	0	0	4	0	1	2	5	1	3	0	12
ENSRNA049469298	0	0	0	2	0	0	0	0	0	0	2	0
BVRB_6g133440	603	853	1099	1269	852	532	359	1249	840	1139	718	825
BVRB_6g133450	208	226	359	344	415	255	385	296	198	242	262	314
BVRB_6g133460	799	919	1132	914	1687	2043	1498	753	1525	1214	1107	1241
BVRB_6g133470	5	0	0	0	13	9	2	0	0	0	5	50
BVRB_6g133480	63	70	32	48	28	29	21	41	5	79	134	110
BVRB_6g133490	0	2	6	2	0	0	0	1	0	0	0	0
BVRB_6g133500	5512	5443	9056	6424	5271	3446	2490	6914	3570	3836	3819	4029
BVRB_6g133510	0	2	0	2	0	0	0	3	0	0	0	0
BVRB_6g133520	0	0	0	0	0	0	0	0	0	0	0	0
BVRB_6g133530	219	329	384	295	385	213	203	317	335	368	241	214
BVRB_6g133540	225	247	290	529	178	59	63	277	75	1037	481	679
BVRB_6g133550	13	17	21	12	65	78	69	10	34	343	236	218
BVRB_6g133560	1191	1568	1881	1488	2307	2341	1361	1158	2145	1945	1196	1804
BVRB_6g133580	110	344	232	320	611	667	749	824	719	827	766	610
BVRB_6g133590	10	8	44	33	27	43	28	34	19	69	41	33
BVRB_6g133600	0	0	0	0	0	0	0	4	0	4	0	1
BVRB_6g133610	9	6	18	9	9	0	0	0	2	20	11	7
BVRB_6g133620	0	0	2	2	20	7	6	2	0	0	0	0
BVRB_6g133630	227	410	425	511	425	188	54	498	223	535	464	572
BVRB_6g133640	32	37	19	71	60	3	1	33	7	52	10	17
BVRB_6g133650	50	85	77	6	7	4	46	70	55	81	94	89
BVRB_6g133660	382	636	890	887	895	1515	348	630	589	1090	680	812
BVRB_6g133670	446	517	1006	594	522	321	357	516	412	933	552	619
BVRB_6g133680	249	233	408	487	508	218	154	506	296	431	262	290
BVRB_6g133690	199	305	393	389	453	392	186	400	527	520	439	503
BVRB_6g133700	2	0	0	0	0	0	0	0	0	0	0	0
BVRB_6g133710	1652	2363	2834	5189	11674	6080	3414	5044	9751	4668	2677	3870
BVRB_6g133720	1587	2536	2436	2288	2579	3044	1436	2302	2100	3468	2520	3406
BVRB_6g133730	0	0	0	0	0	1	0	1	0	5	0	1
BVRB_6g133740	935	1304	1635	1223	855	487	328	733	504	2327	1302	1709
BVRB_6g133750	10	27	34	7	6	7	0	9	0	21	15	11
BVRB_6g133760	200	129	138	217	424	965	400	212	438	186	135	197
BVRB_6g133770	512	717	702	876	900	820	675	1202	947	1138	908	878
BVRB_6g133780	1097	877	642	1243	2170	1135	2287	1703	1583	915	1643	1220
BVRB_6g133790	1225	844	929	1199	997	318	380	1337	978	1726	1067	1353
BVRB_6g133800	0	0	0	0	0	0	0	0	0	0	0	0
BVRB_6g133810	326	356	420	803	962	573	1183	1775	1145	1541	863	999
BVRB_6g133820	1341	1546	1928	886	329	94	238	62	701	1950	2455	3323
BVRB_6g133830	15	17	18	5	0	1	0	0	4	0	1	4
BVRB_6g133840	221	268	274	148	243	478	337	155	307	221	238	185
ENSRNA049444329	0	0	0	0	0	0	0	0	0	0	0	0
BVRB_6g133850	71	71	50	91	79	47	42	62	24	5	7	36
BVRB_6g133860	457	514	533	432	630	467	414	489	484	481	568	613
BVRB_6g133870	36	85	160	113	1331	1042	754	372	784	196	194	124
BVRB_6g133880	891	1139	1030	1326	1620	963	1197	1360	1078	1780	1335	1304
BVRB_6g133890	0	1	0	2	0	0	0	1	1	0	0	0
BVRB_6g133900	222	369	500	478	516	362	254	429	433	430	563	638
BVRB_6g133910	140	145	326	230	325	216	129	213	237	404	276	341
BVRB_6g133920	327	332	528	369	356	264	139	336	278	620	375	467
BVRB_6g133930	162	237	121	345	197	70	67	166	65	107	39	23
BVRB_6g133940	60	85	91	105	72	66	52	73	99	61	66	45
BVRB_6g133950	77	149	188	173	131	157	75	180	167	144	109	127
BVRB_6g133960	0	1	3	2	0	6	0	1	0	0	2	6
BVRB_6g133970	963	704	1095	5	2969	2042	2123	20	1707	57	56	104
BVRB_6g133980	0	1	5	0	16	93	47	0	20	0	0	0
BVRB_6g133990	1620	1999	1287	984	1230	520	326	830	770	3688	2158	3154
BVRB_6g134000	24	22	26	54	74	32	76	43	25	57	38	64
BVRB_6g134010	665	680	743	1668	1111	61	383	406	1595	1446	1733	492
BVRB_6g134020	2	0	0	0	0	0	0	1	0	0	1	0
BVRB_6g134030	3	8	45	22	45	186	47	43	24	34	19	18
BVRB_6g134040	116	144	195	258	218	70	81	276	200	215	148	173
BVRB_6g134050	3890	3688	3347	3781	7275	14064	7271	4748	8587	5793	4160	5237
BVRB_6g134060	974	1342	1579	1286	1438	1532	1008	1247	1389	2443	1638	2282
BVRB_6g134070	12	5	6	20	17	7	0	10	4	34	6	23
BVRB_6g134080	228	264	289	497	500	296	394	412	208	829	492	1031
BVRB_6g134090	0	0	0	0	0	0	0	0	0	0	0	0
BVRB_6g134100	847	1018	1137	1124	1480	1194	970	1668	1338	1330	1114	1268
BVRB_6g134110	0	0	0	0	0	0	0	0	0	0	0	0
BVRB_6g134120	227	537	909	554	1408	523	609	884	1176	949	596	651
BVRB_6g134130	1157	2079	1252	1219	5364	14396	8128	1442	4498	1641	1804	1932
BVRB_6g134140	64	49	66	40	191	960	668	55	446	88	97	133
BVRB_6g134150	121	133	250	220	277	216	203	167	202	220	173	178
BVRB_6g134160	187	288	396	330	269	78	94	127	160	498	302	466
BVRB_6g134170	13	19	59	3	28	2	0	12	6	122	195	63
BVRB_6g134180	5	14	14	0	4	0	0	0	0	0	10	12
BVRB_6g134190	13	27	47	64	39	15	3	14	27	49	25	44
BVRB_6g134200	0	0	0	0	0	0	0	0	0	0	0	0
BVRB_6g134210	619	704	681	792	1362	983	1122	993	858	836	851	745
BVRB_6g134220	5032	7088	5756	7840	7816	4094	3431	8945	5065	8866	4904	6785
BVRB_6g134230	57	93	103	83	141	66	85	86	113	221	151	133
BVRB_6g134240	0	0	0	0	0	0	0	0	0	0	0	0
BVRB_6g134250	117	105	120	174	264	189	138	140	146	176	118	173
BVRB_6g134260	7	0	5	1	5	3	7	1	2	5	2	0
BVRB_6g134270	32646	42951	37221	36130	33914	21523	15815	28913	22555	62089	37487	60053
BVRB_6g134280	3	21	18	15	12	17	3	23	8	18	0	14
BVRB_6g134290	0	0	0	0	0	0	0	0	0	0	0	0
BVRB_6g134300	82	90	160	99	71	85	57	119	142	141	102	131
BVRB_6g134310	1634	2150	1910	1876	1981	1614	1455	1732	1760	2572	1860	2025
BVRB_6g134320	0	0	0	0	0	0	0	0	0	0	0	0
BVRB_6g134330	0	0	0	12	2	5	0	0	1	1	0	0
BVRB_6g134340	933	1086	348	86	38	1287	16	38	749	138	439	3302
BVRB_6g134350	0	0	0	0	0	0	0	0	0	0	0	0
BVRB_6g134360	175	209	350	205	328	369	146	250	161	604	453	464
BVRB_6g134370	0	0	3	20	17	0	1	50	30	0	3	3
BVRB_6g134380	0	0	0	0	0	0	0	0	0	0	0	0
BVRB_6g134390	2977	3980	4588	3383	4961	5797	3890	3246	2907	3696	3006	4029
BVRB_6g134400	412	640	427	437	291	375	333	258	291	784	561	741
BVRB_6g134410	0	0	0	0	0	0	0	0	0	0	0	2
BVRB_6g134420	929	812	1017	749	1066	824	1313	702	1616	1334	1174	630
BVRB_6g134430	197	239	301	386	263	94	74	204	159	631	389	550
ENSRNA049469327	0	0	0	0	0	0	0	0	0	0	0	0
BVRB_6g134440	537	575	574	856	690	498	368	924	612	771	562	802
BVRB_6g134450	2	2	0	9	10	9	0	0	4	3	6	1
BVRB_6g134460	4	2	0	1	0	3	2	4	1	0	0	0
BVRB_6g134470	51	36	108	54	67	69	52	37	60	131	112	87
BVRB_6g134480	327	172	437	251	436	485	162	392	470	259	418	290
BVRB_6g134490	0	0	0	0	0	0	0	0	0	0	0	0
BVRB_6g134500	0	0	0	0	4	8	3	0	1	0	1	0
BVRB_6g134510	945	1364	513	1440	1137	829	551	1686	450	1007	848	856
BVRB_6g134520	434	407	616	520	585	318	208	644	368	1505	1015	1272
BVRB_6g134530	0	13	5	3	27	20	20	15	8	68	54	89
BVRB_6g134540	505	684	688	505	498	550	422	712	574	705	559	624
BVRB_6g134550	0	0	4	6	1	1	2	5	1	11	17	2
BVRB_6g134560	119	155	522	230	103	7	19	264	158	239	216	186
BVRB_6g134570	130	114	0	144	0	1	0	190	0	0	0	0
BVRB_6g134580	338	287	390	477	320	279	264	454	294	213	222	298
BVRB_6g134590	316	448	4	312	1	0	0	264	0	6	1	2
BVRB_6g134600	2321	2341	4111	2664	2164	996	1053	2391	1438	3007	1721	2500
BVRB_6g134610	79	54	137	123	76	36	21	74	37	122	70	75
BVRB_6g134620	0	0	0	0	0	0	0	0	0	0	0	0
BVRB_6g134630	60	43	94	62	41	23	18	63	36	79	53	74
ENSRNA049444637	0	0	0	0	0	0	0	0	0	0	0	0
BVRB_6g134640	68	177	125	281	680	284	411	1168	238	1	41	45
BVRB_6g134650	0	0	0	0	1	15	8	0	0	0	0	0
BVRB_6g134660	0	0	0	0	6	2	5	0	4	0	3	0
BVRB_6g134670	311	622	270	385	294	156	92	514	219	320	263	313
BVRB_6g134680	230	235	218	220	354	347	292	273	240	220	174	177
BVRB_6g134690	0	4	8	4	1	1	1	1	1	1	0	0
BVRB_6g134700	0	2	5	0	6	2	0	3	0	0	0	11
BVRB_6g134710	306	296	166	308	221	294	293	448	591	20	4	8
BVRB_6g134720	650	697	1036	1134	735	383	285	906	581	1719	1058	1320
BVRB_6g134730	781	1053	1048	883	1199	1264	990	1039	1135	1007	1108	1105
BVRB_6g134740	5	15	8	0	10	2	3	1	14	5	0	6
BVRB_6g134750	1	3	0	11	0	0	3	0	2	3	2	1
BVRB_6g134760	313	481	393	437	521	215	130	491	187	346	292	304
BVRB_6g134770	749	832	1190	750	837	655	428	995	754	1090	878	793
BVRB_6g134780	504	541	615	590	744	585	458	616	598	689	556	624
BVRB_6g134790	1	0	4	0	21	24	15	0	7	7	2	1
BVRB_6g134800	13	14	47	0	106	368	57	1	237	3	0	2
BVRB_6g134810	1504	1543	1922	1995	1813	2362	2098	2199	2270	3323	2272	2555
BVRB_6g134820	307	352	373	301	383	200	160	389	330	413	383	377
BVRB_6g134830	174	179	439	270	290	136	96	190	207	528	266	330
BVRB_6g134840	2410	2682	2903	2588	1641	1268	1381	1896	1174	2756	1841	2463
BVRB_6g134850	86	104	90	7	82	2	4	16	43	6	11	6
BVRB_6g134860	75	107	173	68	159	110	77	83	123	182	107	146
BVRB_6g134870	0	0	0	0	0	0	0	0	0	0	0	0
BVRB_6g134880	0	0	0	0	0	0	0	0	0	0	0	0
BVRB_6g134890	8	31	4	1	215	1027	185	7	75	218	739	489
BVRB_6g134900	1068	1175	1460	1882	1413	908	1219	1928	1391	1438	1778	1804
BVRB_6g134910	221	249	230	221	177	349	189	174	178	299	156	189
BVRB_6g134920	3	9	6	1	0	2	1	3	0	0	2	3
BVRB_6g134930	0	0	0	0	0	0	0	0	0	0	0	0
BVRB_6g134940	1	1	0	1	0	1	3	0	0	2	1	0
BVRB_6g134950	0	0	0	0	0	0	0	0	0	0	0	0
BVRB_6g134960	394	420	460	631	537	302	484	849	508	722	544	476
BVRB_6g134970	5	3	4	36	17	6	2	32	34	25	29	41
ENSRNA049469306	0	0	0	0	0	0	0	0	0	0	0	0
ENSRNA049444345	0	0	0	0	0	0	0	0	0	0	0	0
BVRB_6g134980	171	327	450	516	493	228	167	428	278	681	392	557
BVRB_6g134990	705	699	837	740	1401	1166	1156	1057	1130	1409	1040	1232
BVRB_6g135000	0	0	0	0	0	0	0	0	0	0	0	0
BVRB_6g135010	0	0	0	0	0	4	0	0	0	0	0	0
BVRB_6g135020	194	217	186	257	450	261	373	415	375	190	279	206
BVRB_6g135030	0	0	3	9	0	3	0	1	3	0	1	2
BVRB_6g135040	424	608	492	402	404	113	155	661	291	393	294	359
BVRB_6g135050	161	143	283	181	170	144	51	145	189	443	318	344
BVRB_6g135060	356	476	554	582	543	499	311	527	446	778	547	765
BVRB_6g135070	1012	998	1296	1088	1410	1251	1417	1181	1301	1469	1462	1506
BVRB_6g135080	185	384	258	201	194	122	94	221	168	571	321	437
BVRB_6g135090	14	3	8	5	45	19	30	47	84	20	32	19
BVRB_6g135100	52	36	59	33	259	436	324	22	220	54	46	86
BVRB_6g135110	24	34	53	25	3	7	1	6	0	37	8	40
BVRB_6g135120	460	403	444	301	527	632	588	555	519	391	544	383
BVRB_6g135130	306	359	196	379	655	750	404	465	493	550	446	639
BVRB_6g135140	1376	1592	1682	2102	2119	4122	1407	2388	1924	3188	1862	2683
BVRB_6g135150	1992	2141	2673	2404	2141	1347	1240	1989	1174	2305	1931	2251
ENSRNA049444350	0	0	0	0	0	0	0	0	0	0	0	0
BVRB_6g135160	1785	2583	1053	6304	6050	3460	3862	6069	4798	5029	3231	3888
BVRB_6g135170	932	1278	1537	662	862	957	806	635	795	1168	1096	1503
BVRB_6g135180	3	3	0	35	18	9	7	11	29	4	13	19
BVRB_6g135190	0	0	0	0	0	0	0	0	0	0	0	0
BVRB_6g135200	15	72	43	84	216	105	45	125	84	36	21	37
BVRB_6g135210	25	39	39	25	21	13	25	54	38	50	21	21
BVRB_6g135220	25	20	21	17	19	24	43	96	61	45	38	40
BVRB_6g135230	6	8	10	1	12	0	1	4	8	13	4	1
BVRB_6g135240	622	579	708	434	466	519	445	374	544	406	374	383
BVRB_6g135250	2788	4234	2535	2624	3184	3841	3641	3176	2562	3944	4213	4670
BVRB_6g135260	415	456	357	428	525	400	396	478	465	404	292	403
BVRB_6g135270	0	0	0	0	0	0	0	0	0	0	1	5
BVRB_6g135280	154	223	306	299	293	153	157	248	220	358	225	352
BVRB_6g135290	58	93	80	58	39	17	34	44	58	90	42	99
BVRB_6g135300	188	163	205	182	382	65	172	241	337	232	147	89
BVRB_6g135310	406	570	829	638	418	155	199	413	366	621	708	556
BVRB_6g135320	0	0	0	0	0	0	0	0	0	0	0	0
BVRB_6g135330	410	411	510	345	649	377	481	185	343	193	101	422
BVRB_6g135340	0	0	0	0	0	0	4	0	0	0	0	0
BVRB_6g135350	8	4	12	4	10	2	1	0	1	0	0	0
BVRB_6g135360	0	0	0	0	0	0	0	2	0	0	0	0
BVRB_6g135370	0	0	0	2	0	0	0	3	0	0	0	0
BVRB_6g135380	0	0	2	2	5	0	0	6	5	0	0	0
BVRB_6g135390	37	18	22	18	47	49	91	27	33	27	47	77
BVRB_6g135400	151	243	248	163	229	194	82	235	210	406	169	366
BVRB_6g135410	0	0	0	0	0	0	0	0	0	0	0	0
BVRB_6g135420	147	160	121	124	226	81	138	83	116	134	74	102
BVRB_6g135430	591	619	794	827	768	582	703	929	841	971	772	868
BVRB_6g135440	26	44	26	53	57	27	35	85	39	61	30	59
BVRB_6g135450	0	0	0	0	0	9	0	0	21	10	0	0
BVRB_6g135460	0	0	0	0	0	0	0	0	0	0	0	0
BVRB_6g135470	0	0	0	0	0	0	0	0	0	0	0	0
ENSRNA049444352	0	0	0	0	0	0	0	0	0	0	0	0
BVRB_6g135480	73	90	11	43	154	108	86	44	114	0	1	0
BVRB_6g135490	10531	11408	14433	19911	11855	10092	11724	19600	14289	6951	4987	6294
BVRB_6g135500	0	0	0	0	0	2	1	0	0	0	0	0
BVRB_6g135510	457	573	555	723	926	689	744	884	716	1870	2281	2263
BVRB_6g135520	5	16	16	31	632	2403	2055	84	1301	6	18	31
BVRB_6g135530	16	15	14	8	23	10	25	24	52	52	91	40
BVRB_6g135540	21	19	78	18	8	4	10	28	15	6	2	0
BVRB_6g135550	2	0	1	6	9	12	2	3	0	3	0	0
BVRB_6g135560	539	1087	930	935	823	496	585	1047	508	1451	868	829
BVRB_6g135570	3410	4549	5207	3722	5517	4292	4003	5116	5367	11397	9086	9550
BVRB_6g135580	954	1164	1214	1057	1258	895	891	1277	1531	1691	1418	1524
BVRB_6g135590	5870	6270	6727	9147	7213	4434	3692	7473	6171	9208	6951	8350
BVRB_6g135600	553	651	478	704	810	580	631	820	680	952	897	828
BVRB_6g135610	31	48	67	29	131	234	93	49	90	38	36	15
BVRB_6g135620	0	3	0	2	0	2	0	5	0	0	0	0
BVRB_6g135630	217	259	422	384	363	267	214	339	229	503	294	390
BVRB_6g135640	0	0	0	0	0	0	0	0	0	0	0	0
BVRB_6g135660	2441	2229	2831	2544	1842	1167	1381	1639	1425	4649	2874	3904
BVRB_6g135670	150	150	237	205	370	397	273	343	329	423	295	318
BVRB_6g135680	2240	2256	3703	1708	2622	1126	998	1852	1291	3256	2310	3418
BVRB_6g135690	8	16	16	58	23	6	5	47	15	45	40	33
BVRB_6g135700	19	46	73	92	43	20	0	97	46	96	72	94
BVRB_6g135710	772	904	1025	968	777	198	196	582	459	1172	749	864
BVRB_6g135720	1224	1197	1657	1426	1108	475	421	1012	710	1277	870	977
BVRB_6g135730	0	4	4	13	4	25	17	4	2	8	3	4
BVRB_6g135740	152	188	200	446	573	256	268	586	535	852	730	719
BVRB_6g135750	9374	11446	10081	8737	9756	5302	3085	9678	6672	15383	10259	15618
BVRB_6g135760	545	579	750	569	582	426	383	623	725	676	528	639
BVRB_6g135770	1449	1961	1596	753	758	583	156	1019	1033	1830	1261	1657
BVRB_6g135780	17	22	22	0	24	11	9	0	18	30	12	27
BVRB_6g135790	73	82	149	0	96	37	18	1	45	181	103	154
BVRB_6g135800	34	47	27	0	56	13	5	0	28	147	55	74
BVRB_6g135810	0	0	0	0	0	0	0	0	0	0	0	0
BVRB_6g135820	17	23	52	0	54	14	4	0	18	81	32	47
BVRB_6g135830	0	0	0	0	0	0	0	0	0	0	0	0
BVRB_6g135840	11	17	15	0	16	4	2	0	5	41	6	17
BVRB_6g135850	9	3	5	0	3	1	0	0	1	8	9	3
BVRB_6g135860	0	0	0	0	0	0	0	0	0	0	0	0
BVRB_6g135870	0	0	0	0	0	0	0	0	0	0	0	0
BVRB_6g135880	0	0	0	0	0	0	0	0	0	0	0	0
BVRB_6g135890	0	0	0	0	0	0	0	0	0	4	0	0
BVRB_6g135900	19	32	39	0	61	29	46	0	21	43	30	41
BVRB_6g135910	54	91	123	121	111	108	59	139	70	98	83	111
BVRB_6g135920	192	312	159	136	290	306	265	182	351	167	191	204
BVRB_6g135930	85	101	137	243	188	632	203	242	304	261	441	308
BVRB_6g135940	440	600	768	1042	1649	1694	806	886	999	1098	950	1087
BVRB_6g135950	1352	1693	2167	1925	2078	2038	1365	1794	1405	2819	1759	2079
BVRB_6g135960	17	22	30	67	42	32	15	48	38	62	38	29
BVRB_6g135970	780	865	1676	1544	1552	1463	1154	1473	1409	1970	1277	1569
BVRB_6g135980	2403	1139	1512	723	757	3220	1854	635	1813	1017	1512	2024
BVRB_6g135990	687	564	1125	767	618	360	432	641	516	1081	798	694
BVRB_6g136000	0	0	3	0	0	0	0	0	0	0	0	0
BVRB_6g136010	0	0	0	0	0	0	0	0	0	0	0	0
BVRB_6g136020	1	0	0	0	0	0	0	0	0	0	0	0
BVRB_6g136030	229	313	326	413	302	113	94	254	333	627	390	477
BVRB_6g136040	144	178	204	235	284	86	164	179	276	266	280	190
BVRB_6g136050	10200	13032	9682	15498	17474	10643	12383	16043	11878	17108	17884	16362
BVRB_6g136060	471	558	696	676	668	517	533	737	709	772	533	804
BVRB_6g136070	114	114	154	146	121	105	85	141	158	329	132	236
BVRB_6g136080	298	222	271	192	506	315	403	223	486	381	241	261
BVRB_6g136090	0	0	0	0	0	0	0	0	0	2	0	0
BVRB_6g136100	0	0	0	0	0	0	0	0	0	0	0	0
BVRB_6g136110	502	1044	539	293	364	76	140	460	155	1201	758	861
BVRB_6g136120	24	64	43	5	7	1	5	6	2	43	22	29
BVRB_6g136130	2113	2640	3172	2676	2972	2316	2093	2732	2754	5122	3174	3469
BVRB_6g136140	0	0	0	0	0	0	0	0	0	0	0	0
BVRB_6g136150	222	341	361	297	301	287	150	381	371	546	435	428
BVRB_6g136160	106	111	118	147	259	321	293	163	213	194	139	158
BVRB_6g136170	0	0	0	0	0	0	0	0	0	0	0	0
BVRB_6g136180	0	2	0	0	0	1	0	0	0	0	0	0
BVRB_6g136190	176	188	359	295	305	180	127	308	153	414	209	295
BVRB_6g136200	0	0	2	0	4	13	1	1	3	3	0	0
BVRB_6g136210	1115	1585	2153	1741	1507	705	571	1651	918	2530	1595	2016
BVRB_6g136220	0	0	0	0	0	0	0	0	0	0	0	0
BVRB_6g136230	0	0	0	0	0	0	5	10	28	6	8	6
BVRB_6g136240	98	207	266	63	116	159	253	179	323	113	118	80
BVRB_6g136250	0	0	0	0	0	0	0	0	0	0	0	0
BVRB_6g136260	80	69	114	102	86	78	73	75	80	106	47	92
BVRB_6g136270	112	58	152	101	135	156	100	97	128	148	58	132
BVRB_6g136280	139	178	190	128	184	140	203	195	190	186	151	209
BVRB_6g136290	165	168	363	255	233	209	242	309	265	311	234	303
BVRB_6g136300	11	21	11	6	38	33	33	31	25	37	68	27
BVRB_6g136310	59	80	68	91	74	37	15	65	55	83	67	87
BVRB_6g136320	752	702	757	1145	1417	610	661	863	716	1342	822	1059
BVRB_6g136330	1233	1451	1650	1794	1750	1233	1766	1633	1846	2383	1606	1983
BVRB_6g136340	53297	56896	44062	63207	64363	28508	26763	50959	30966	74146	78841	84160
BVRB_6g136350	870	1106	1563	1333	1398	972	685	1287	1149	3744	2504	3213
BVRB_6g136360	0	0	0	0	0	0	0	0	0	0	0	0
BVRB_6g136370	1403	1625	1904	1716	1616	941	832	1741	1313	2117	1422	1941
BVRB_6g136380	8	2	9	4	1	8	3	3	1	11	5	5
BVRB_6g136390	343	410	503	579	542	733	444	414	400	570	387	576
BVRB_6g136400	253	242	546	349	270	227	185	282	301	618	398	433
BVRB_6g136410	0	0	0	0	0	0	0	0	0	0	0	2
BVRB_6g136420	1856	2286	1912	1816	2161	1900	1452	2202	2500	2762	1772	2277
BVRB_6g136430	215	188	266	335	334	169	223	281	205	408	255	395
BVRB_6g136440	382	553	702	578	612	345	566	1206	594	472	281	322
BVRB_6g136450	1242	987	814	544	613	414	1133	509	606	857	777	519
BVRB_6g136460	1694	1992	2131	1866	1802	754	781	1329	1046	3007	1448	2190
ENSRNA049444374	0	0	0	0	0	0	0	0	0	0	0	0
BVRB_6g136470	782	1184	1024	800	629	589	565	1080	1026	1346	949	1062
ENSRNA049460008	0	0	0	0	0	0	0	0	0	0	0	0
BVRB_6g136480	1340	1543	1767	1495	1319	867	808	1267	1010	2689	1578	2132
BVRB_6g136490	161	180	186	277	346	182	147	264	188	250	264	275
ENSRNA049444383	0	0	0	0	0	0	0	0	0	0	0	0
BVRB_6g136500	0	0	0	0	0	0	0	0	0	0	0	0
BVRB_6g136510	0	0	0	0	0	0	0	0	0	0	0	0
BVRB_6g136520	0	0	0	0	0	0	0	0	0	0	0	0
BVRB_6g136530	2	0	3	1	0	0	0	1	0	1	0	0
BVRB_6g136540	0	0	0	0	0	0	0	0	0	0	0	0
BVRB_6g136550	48	36	55	48	463	820	244	48	101	26	37	70
BVRB_6g136560	0	0	0	0	0	0	0	0	0	0	0	0
BVRB_6g136570	10	1	16	13	31	83	17	13	6	14	8	17
ENSRNA049444633	0	0	0	0	0	0	0	0	0	0	0	0
BVRB_6g136580	661	765	750	792	1048	1531	999	1334	836	960	1029	958
BVRB_6g136590	10	18	75	23	21	19	12	32	56	9	16	19
BVRB_6g136600	0	0	0	0	0	0	0	0	0	0	0	0
BVRB_6g136610	0	0	0	0	0	0	0	0	0	1	0	0
BVRB_6g136620	0	0	0	0	0	0	0	0	0	0	0	0
BVRB_6g136630	3	0	0	1	3	2	2	2	0	0	0	0
BVRB_6g136640	1283	1742	1199	1647	3576	5520	4196	1659	2621	1531	1669	2156
BVRB_6g136650	1402	2073	1600	1600	2297	1762	1707	2039	2321	2608	2221	2206
BVRB_6g136660	43	71	55	57	109	72	42	60	76	96	73	122
BVRB_6g136670	0	0	0	0	0	0	0	0	0	0	0	0
BVRB_6g136680	0	0	0	0	0	0	0	0	0	0	0	0
BVRB_6g136690	0	0	0	0	0	0	0	0	0	0	0	0
BVRB_6g136700	7	3	29	40	31	14	33	41	45	27	23	11
BVRB_6g136710	1	0	6	13	12	10	2	23	12	6	6	17
BVRB_6g136720	2010	2511	3262	3464	3780	2304	4303	5409	4414	4270	3163	4068
BVRB_6g136730	1	3	10	2	13	13	5	2	7	5	4	8
BVRB_6g136740	0	0	0	0	0	0	0	0	0	0	0	0
BVRB_6g136750	721	635	810	623	1737	2228	1656	836	1598	965	967	922
ENSRNA049444392	0	0	0	0	0	0	0	0	0	0	0	0
BVRB_6g136760	1086	1623	1917	2258	1854	933	895	2106	1438	1922	1553	1995
BVRB_6g136770	1191	1300	1633	1018	1233	857	738	2000	2017	1911	1297	1897
BVRB_6g136780	0	0	0	0	0	0	0	0	0	0	0	0
BVRB_6g136790	255	311	337	376	389	248	234	449	335	984	502	864
BVRB_6g136800	302	266	714	515	386	221	202	512	390	596	310	434
ENSRNA049444402	0	0	0	0	0	0	0	0	0	0	0	0
BVRB_6g136810	33	28	43	34	82	122	62	61	70	482	356	336
BVRB_6g136820	0	0	0	0	0	0	0	0	0	0	0	0
ENSRNA049444406	0	0	0	0	0	0	0	0	0	0	0	0
BVRB_6g136830	2293	3197	2389	2151	3036	2785	2678	2471	3254	5046	2830	3689
BVRB_6g136840	23	40	54	49	98	182	97	111	63	35	25	39
BVRB_6g136850	994	1401	1167	1352	2130	1557	1143	1206	1256	2105	1630	2055
BVRB_6g136860	223	556	450	499	273	286	235	431	275	702	464	760
BVRB_6g136870	63	55	93	86	199	85	132	155	170	144	144	121
BVRB_6g136880	425	407	618	777	960	903	1383	1004	974	1098	1030	1213
BVRB_6g136890	951	1107	1427	1247	1304	780	786	1358	1274	1701	1203	1439
BVRB_6g136900	0	2	0	4	1	2	1	2	3	0	2	10
BVRB_6g136910	0	0	0	2	1	0	0	1	0	8	8	12
BVRB_6g136920	2756	3864	2990	3733	4205	3716	3319	3679	3112	3881	3377	3778
BVRB_6g136930	166	232	334	236	270	77	168	305	222	615	397	437
BVRB_6g136940	0	0	0	0	0	0	0	0	0	0	0	0
BVRB_6g136950	0	0	0	0	0	1	0	0	0	0	0	0
BVRB_6g136960	1081	1281	3069	1554	1707	582	1430	2312	1918	3669	2546	2532
BVRB_6g136970	166	159	322	225	172	105	70	249	182	301	191	261
BVRB_6g136980	0	0	0	0	0	0	0	1	0	0	0	0
BVRB_6g136990	9	8	2	1	8	19	15	16	0	11	8	7
BVRB_6g137000	1447	1422	2216	1713	1222	849	369	1045	521	1347	1001	1306
BVRB_6g137010	564	729	710	869	171	155	184	403	186	228	393	381
BVRB_6g137020	234	241	350	595	214	135	109	233	99	151	167	158
BVRB_6g137030	11730	22368	10504	24404	22087	18762	21612	25672	13465	21093	29960	30048
BVRB_6g137040	355	331	280	454	456	314	498	463	494	537	652	950
BVRB_6g137050	0	0	0	0	0	0	0	0	0	0	0	0
BVRB_6g137060	214	245	81	162	284	657	490	258	214	152	200	182
BVRB_6g137070	750	758	1168	2878	2204	1209	280	684	411	1371	673	977
ENSRNA049459955	0	0	0	8	8	3	0	0	0	0	2	0
BVRB_6g137080	0	0	0	0	0	0	0	0	0	0	0	0
BVRB_6g137090	2	0	2	5	1273	947	863	16	926	6	15	52
BVRB_6g137100	1	0	0	0	15	9	24	0	13	0	2	4
BVRB_6g137110	385	406	3	679	2501	2048	2706	1425	3278	2013	1930	1885
BVRB_6g137120	0	0	1	445	1544	57	28	457	227	460	153	490
BVRB_6g137130	0	0	0	0	0	0	0	0	0	0	0	0
BVRB_6g137140	0	2	0	122	43	45	0	0	0	0	0	0
BVRB_6g137150	0	0	0	0	0	0	0	0	0	0	0	0
BVRB_6g137160	9	12	35	13	7	4	3	39	24	33	38	20
BVRB_6g137170	1260	1395	1126	1547	2152	1891	1775	1534	1372	1997	1609	1926
BVRB_6g137180	10	24	7	1	11	48	100	16	13	15	15	18
BVRB_6g137190	1787	2267	2677	2374	2409	1742	1595	2081	1992	4337	2723	3506
BVRB_6g137200	2050	2345	2836	2521	2575	1620	1300	2362	1691	4480	2802	4055
BVRB_6g137210	1946	1883	2170	1544	1227	660	1017	1652	1127	1814	1262	1483
BVRB_6g137220	37042	34700	22363	18668	63182	96328	104097	39017	82275	42748	47879	47889
BVRB_6g137230	404	660	480	597	851	772	686	832	759	1712	940	1339
BVRB_6g137240	3	2	2	16	2	3	5	6	4	18	13	18
BVRB_6g137250	693	650	1417	907	1835	2028	1675	1109	1358	898	932	969
BVRB_6g137260	43	98	61	99	140	121	84	80	157	101	77	104
BVRB_6g137270	728	858	566	923	1348	770	1008	1178	816	1070	977	754
BVRB_6g137280	0	0	0	0	0	4	0	0	0	9	0	0
BVRB_6g137290	0	4	1	19	103	201	150	7	63	0	4	0
BVRB_6g137300	1972	1950	2383	1802	2706	1254	2811	2666	2453	2697	2793	2674
BVRB_6g137310	1	0	0	0	0	1	0	0	0	0	0	0
BVRB_6g137320	297	318	379	295	384	308	156	344	322	568	323	436
BVRB_6g137330	0	0	0	0	0	0	0	0	0	0	0	0
ENSRNA049460059	0	0	0	0	0	0	0	0	0	0	0	0
BVRB_6g137340	141	136	145	192	354	674	277	181	243	169	129	228
BVRB_6g137350	0	0	0	0	0	0	0	0	0	0	0	0
BVRB_6g137360	0	0	0	0	0	0	0	0	0	0	0	0
BVRB_6g137370	272	427	136	30	282	1794	824	268	351	382	455	544
BVRB_6g137380	1316	1137	2654	2763	2074	1159	723	1802	845	1911	1225	1623
BVRB_6g137390	1384	1416	1663	1778	1356	833	497	1472	691	2413	1415	2040
BVRB_6g137400	0	0	0	0	14	56	6	0	2	0	0	0
BVRB_6g137410	0	2	0	3	15	2	0	0	0	0	0	0
ENSRNA049444425	0	0	0	0	0	0	0	0	0	0	0	0
BVRB_6g137420	163	272	407	307	217	76	126	417	238	606	315	418
BVRB_6g137430	2	0	0	5	11	28	30	3	0	6	5	5
BVRB_6g137440	0	0	0	0	0	0	0	0	0	0	0	0
BVRB_6g137450	71	71	132	75	84	11	71	69	44	190	112	142
BVRB_6g137460	0	0	0	0	0	0	0	0	0	0	0	0
BVRB_6g137470	107	65	56	0	0	2	2	0	0	70	134	91
BVRB_6g137480	304	388	345	356	722	666	483	440	438	550	516	530
BVRB_6g137490	333	510	319	468	927	1048	929	663	750	617	647	616
BVRB_6g137500	585	660	639	1152	1536	903	1054	1377	1262	1244	1110	1196
ENSRNA049444626	0	0	0	0	0	0	0	0	0	0	0	0
BVRB_6g137510	183	109	209	174	203	144	102	211	149	158	141	160
BVRB_6g137520	99	65	71	154	29	9	14	130	96	254	285	265
BVRB_6g137530	0	0	4	0	0	0	0	0	0	0	3	2
BVRB_6g137540	247	211	270	299	310	167	137	258	141	362	240	336
BVRB_6g137550	0	0	0	0	0	0	0	0	0	0	0	0
BVRB_6g137560	56	38	61	85	52	34	16	36	32	77	54	56
BVRB_6g137570	1777	1906	2577	2362	1748	994	979	1670	1236	3492	1945	2675
BVRB_6g137580	2	7	6	42	37	12	31	38	54	1	3	45
BVRB_6g137590	39	33	17	0	0	1	0	0	0	48	31	50
BVRB_6g137600	378	361	623	567	602	351	338	536	498	715	459	535
BVRB_6g137610	2213	2019	2972	8528	3002	2243	2667	8516	1503	9316	8140	10183
BVRB_6g137620	147	107	119	134	65	36	32	148	70	421	251	318
BVRB_6g137630	3189	3347	2361	3880	2679	1352	1736	3307	1934	6606	4872	5449
BVRB_6g137640	112	143	145	103	129	160	108	100	255	96	98	66
BVRB_6g137650	4929	4840	6902	6734	5782	2412	2676	4966	4417	10883	5507	7573
BVRB_6g137660	6808	6240	5011	5426	7094	4850	8097	6196	8565	6403	5690	6646
BVRB_6g137670	88	83	108	153	169	353	214	156	166	45	37	83
BVRB_6g137680	1332	1388	2093	1773	1672	1152	705	2000	1063	2668	2028	2396
BVRB_6g137690	0	3	0	0	0	0	0	0	0	0	0	0
BVRB_6g137700	0	0	0	1	0	0	0	0	0	0	0	0
BVRB_6g137710	2648	2998	2556	3864	6300	6168	4344	4403	3708	3182	3108	3589
BVRB_6g137720	0	0	4	0	0	0	0	0	0	0	0	1
BVRB_6g137730	0	0	0	0	0	0	0	0	0	0	0	0
BVRB_6g137740	0	0	0	0	6	1	43	0	0	0	0	0
BVRB_6g137750	80	87	4	117	0	4	0	180	0	339	412	280
BVRB_6g137760	0	0	1	2	7	96	30	4	3	0	6	0
BVRB_6g137770	1	3	3	8	8	4	8	8	22	64	31	4
BVRB_6g137780	4	21	6	11	0	0	0	24	0	11	7	8
BVRB_6g137790	5	0	0	0	0	45	17	0	0	0	0	0
BVRB_6g137800	0	0	0	0	0	0	0	0	0	0	0	0
BVRB_6g137810	19	34	42	44	30	24	10	81	16	13	35	22
BVRB_6g137820	85	99	159	113	270	239	134	103	174	137	102	143
ENSRNA049444440	0	0	0	0	0	0	0	0	0	0	0	0
BVRB_6g137830	195	157	119	147	348	223	160	151	257	116	152	120
BVRB_6g137840	1269	1822	3606	1897	2039	2105	1636	2153	1990	4456	3480	3774
BVRB_6g137850	606	584	641	365	312	304	272	295	294	364	506	626
BVRB_6g137860	103	133	152	156	96	61	67	145	99	380	305	277
BVRB_6g137870	366	121	73	62	71	61	51	85	81	111	131	119
BVRB_6g137880	136	180	278	212	486	1124	460	152	224	200	128	302
BVRB_6g137890	0	0	0	0	0	0	0	0	0	0	0	0
BVRB_6g137900	17	28	181	66	29	39	28	52	32	153	124	86
BVRB_6g137910	26	35	6	45	12	20	8	14	14	29	17	38
BVRB_6g137920	1009	1867	1052	903	2272	2289	1850	2358	1556	1584	2679	1868
BVRB_6g137930	952	1011	1145	961	1224	1239	527	1060	1236	1730	945	1373
BVRB_6g137940	11	5	0	16	8	11	5	55	17	17	41	36
BVRB_6g137950	4627	3520	2917	3915	1452	663	1406	5021	3097	6259	5395	4505
BVRB_6g137960	8	20	25	28	40	36	32	58	33	26	44	21
BVRB_6g137970	0	0	0	0	0	0	1	0	1	0	4	2
BVRB_6g137980	84	13	69	42	256	3345	1568	46	147	43	93	38
BVRB_6g137990	79	62	91	69	92	134	82	50	52	31	34	27
BVRB_6g138000	2	13	8	23	103	307	221	58	63	33	32	49
BVRB_6g138010	407	584	13	988	894	511	391	1040	551	686	514	770
BVRB_6g138020	131	124	1	260	289	193	179	357	201	198	134	126
BVRB_6g138030	6	6	0	17	15	0	2	14	3	15	2	3
BVRB_6g138040	7	0	1	7	5	0	0	3	0	0	2	24
BVRB_6g138050	65	151	139	73	95	94	84	148	164	118	150	82
BVRB_6g138060	1110	1148	1299	919	1314	1619	1082	1090	1195	1633	1138	1319
BVRB_6g138070	0	0	0	0	0	7	0	0	0	0	0	0
BVRB_6g138080	0	0	0	0	0	0	0	0	0	0	0	0
BVRB_6g138090	0	2	0	10	8	3	3	7	11	5	24	18
BVRB_6g138100	0	0	0	0	0	0	0	0	0	0	0	2
BVRB_6g138110	1046	1515	1287	1177	834	396	299	1063	520	2051	1313	1700
BVRB_6g138120	29	23	37	21	14	16	6	3	21	44	49	85
BVRB_6g138130	186	191	231	245	261	136	126	293	195	278	172	219
BVRB_6g138140	377	456	465	557	651	426	385	534	371	702	407	570
BVRB_6g138150	0	0	0	0	0	0	0	0	0	0	0	3
BVRB_6g138160	4345	5069	5076	2907	8761	6665	11458	4734	8981	3217	5283	6265
BVRB_6g138170	0	0	0	0	0	2	0	0	9	0	0	0
BVRB_6g138180	24	27	20	62	31	19	32	82	61	51	45	153
BVRB_6g138190	300	410	452	382	756	644	703	501	579	824	726	876
BVRB_6g138200	25	40	14	98	30	10	0	63	11	2	6	3
BVRB_6g138210	14	31	130	46	107	169	63	23	127	51	46	42
BVRB_6g138220	53	32	62	66	215	476	182	88	71	92	38	66
BVRB_6g138230	47	28	32	161	27	95	17	57	39	29	34	23
BVRB_6g138240	490	920	354	621	242	77	130	945	150	909	716	718
BVRB_6g138250	155	130	194	210	96	34	36	260	46	246	158	182
BVRB_6g138260	0	0	0	0	0	0	0	0	0	0	0	0
BVRB_6g138270	0	0	0	0	2	51	14	6	3	0	2	0
ENSRNA049459969	0	0	0	0	0	0	0	0	0	0	0	0
BVRB_6g138280	0	0	0	0	0	0	0	0	0	0	0	0
BVRB_6g138290	529	489	471	473	346	302	335	487	389	525	487	527
BVRB_6g138300	9	20	1	8	1	41	2	19	11	18	35	30
BVRB_6g138310	0	0	0	0	0	0	0	0	0	0	0	0
BVRB_6g138320	3722	4188	2775	4420	3997	2632	2927	4257	3088	6572	4848	4816
BVRB_6g138330	16	39	42	29	9	11	14	40	19	26	113	34
BVRB_6g138340	211	306	404	309	505	871	339	347	424	353	388	320
BVRB_6g138350	8	4	1	2	53	49	15	6	31	25	23	3
BVRB_6g138360	0	0	0	1	4	21	0	0	6	2	0	3
BVRB_6g138370	4	13	50	6	111	391	297	36	594	15	52	16
BVRB_6g138380	1	2	0	0	7	28	6	0	8	0	0	10
BVRB_6g138390	0	0	4	2	360	895	403	2	80	0	0	3
BVRB_6g138400	107	159	220	195	200	155	72	152	170	126	109	111
BVRB_6g138410	1	1	20	12	2	6	7	12	0	12	2	3
BVRB_6g138420	770	970	1520	1279	1086	507	500	998	880	2034	1522	1448
BVRB_6g138430	0	0	0	0	0	0	0	0	0	0	0	0
BVRB_6g138440	1305	1621	1761	1691	1776	1770	1074	1489	1149	2681	1501	2211
BVRB_6g138450	516	766	943	730	681	308	325	754	640	1382	914	988
BVRB_6g138460	0	0	3	2	0	0	1	0	0	0	0	0
BVRB_6g138470	166	297	217	188	243	148	101	200	252	464	216	371
BVRB_6g138480	0	0	0	0	0	0	0	0	0	0	1	0
BVRB_6g138490	0	0	0	0	0	0	0	0	0	0	0	0
BVRB_6g138500	375	489	446	386	763	724	582	486	758	444	431	455
BVRB_6g138510	3686	4373	4790	4985	5711	3239	3306	4917	3805	6257	4132	4695
BVRB_6g138520	128	136	201	149	155	119	112	119	96	100	90	110
BVRB_6g138530	1400	954	1759	3020	2213	1321	583	1768	732	4038	2338	2303
BVRB_6g138540	9	8	16	17	8	19	0	6	4	25	13	19
BVRB_6g138550	1737	1891	2021	1555	2712	2242	2122	1862	3168	2616	2625	2476
BVRB_6g138560	84	85	177	85	54	72	42	111	106	80	77	81
BVRB_6g138570	15	15	13	15	13	8	6	21	14	30	5	15
BVRB_6g138580	0	0	0	0	0	3	4	0	0	0	0	0
BVRB_6g138590	11013	11853	10631	12672	15281	25966	26562	15983	12086	10662	15009	13489
BVRB_6g138600	134	97	214	225	215	122	76	155	89	214	121	159
BVRB_6g138610	1427	1298	1626	1884	2758	986	990	1382	1110	3094	1871	2534
BVRB_6g138620	122	150	84	122	103	28	24	197	83	128	114	83
BVRB_6g138630	1211	1381	1528	1734	1728	1680	1259	1592	1427	2307	1530	1778
BVRB_6g138640	3216	3047	3665	3947	2984	1818	812	3470	1954	6245	3213	4395
BVRB_6g138650	5	3	5	13	267	1234	150	47	308	2	4	17
BVRB_6g138660	0	0	0	0	0	22	0	1	0	0	0	0
BVRB_6g138670	6636	6361	6303	6360	9669	6343	4806	4967	6486	6672	5064	6258
BVRB_6g138680	0	29	0	36	1	22	10	0	0	0	0	0
BVRB_6g138700	0	0	0	0	0	0	0	0	0	0	0	0
BVRB_6g138710	7	0	0	0	0	0	0	1	0	0	0	0
BVRB_6g138720	134	150	76	188	95	104	17	187	85	320	213	314
BVRB_6g138730	0	0	0	0	0	0	0	0	0	0	0	0
BVRB_6g138740	955	1032	1279	1271	1086	943	536	1318	1234	1507	851	1042
BVRB_6g138750	554	720	941	1099	919	509	500	887	436	1235	786	834
BVRB_6g138760	1	3	8	11	23	13	15	5	4	0	9	1
BVRB_6g138770	0	0	0	0	0	0	0	0	0	0	0	0
BVRB_6g138780	0	0	0	0	1	1	1	0	0	0	0	0
BVRB_6g138790	163	204	100	371	254	296	149	401	195	364	281	386
BVRB_6g138800	9	0	4	6	11	33	7	17	16	119	75	69
BVRB_6g138810	126	171	146	68	32	63	84	23	101	150	149	395
BVRB_6g138820	0	5	0	2	35	456	179	4	99	0	0	9
BVRB_6g138830	101	193	216	262	271	152	112	235	144	319	364	366
BVRB_6g138840	0	0	0	0	0	0	0	0	0	12	7	0
BVRB_6g138850	19	12	3	16	15	132	78	21	18	11	9	8
BVRB_6g138860	0	0	0	0	4	1	0	0	3	33	73	108
BVRB_6g138870	0	0	0	0	0	0	0	0	0	0	0	0
BVRB_6g138880	463	542	439	646	480	1567	572	942	836	838	650	826
BVRB_6g138890	0	2	1	2	14	8	14	6	6	1	2	1
BVRB_6g138900	2	13	8	0	50	0	17	3	32	0	0	0
BVRB_6g138910	4	3	24	5	8	3	30	15	9	3	1	8
BVRB_6g138920	224	549	72	421	4858	29179	12390	1359	6378	473	536	805
BVRB_6g138930	1270	1205	1173	1292	1874	2379	1668	1453	1900	1631	1287	1524
BVRB_6g138940	0	0	3	0	3	0	0	0	0	0	0	4
BVRB_6g138950	0	0	0	0	0	0	0	0	0	0	0	0
BVRB_6g138960	147	184	369	289	410	399	374	260	263	433	305	366
BVRB_6g138970	151	193	215	207	275	181	86	229	209	302	165	298
BVRB_6g138980	3208	3578	4920	3481	6803	4083	4236	3869	5231	5953	4435	6365
BVRB_6g138990	115	103	196	134	229	188	114	179	292	200	117	208
BVRB_6g139000	250	386	451	671	555	389	283	626	628	1048	723	929
BVRB_6g139010	8802	8145	2932	4310	10559	21467	22914	11948	18104	7220	12770	11102
BVRB_6g139020	0	0	0	0	5	0	0	2	0	0	0	0
BVRB_6g139030	1758	2193	2078	2507	2124	1196	1026	2000	1587	3135	2311	2893
BVRB_6g139040	0	0	0	0	0	0	0	0	0	0	0	0
BVRB_6g139050	0	0	0	0	0	0	0	0	0	0	0	0
BVRB_6g139060	0	0	0	0	0	0	0	0	0	0	0	0
BVRB_6g139070	580	543	692	415	489	803	259	520	386	666	503	571
BVRB_6g139080	0	0	0	0	0	0	0	1	0	0	0	0
BVRB_6g139090	690	699	765	411	469	136	79	360	238	913	748	789
BVRB_6g139100	0	6	1	0	2	0	2	0	1	0	0	3
BVRB_6g139110	1702	2315	2641	2305	1765	1485	1803	3097	2893	2849	1890	1969
BVRB_6g139120	2516	2611	3236	2359	3450	2525	2641	3057	3243	2939	3100	3466
BVRB_6g139130	988	1321	1335	1104	1395	1917	1213	844	1012	1347	1284	1335
BVRB_6g139140	244	251	259	138	141	111	257	285	252	217	277	282
BVRB_6g139150	17	35	48	26	33	33	13	39	41	5	11	24
BVRB_6g139160	273	294	438	363	459	480	557	524	658	388	507	491
BVRB_6g139170	0	0	0	0	0	0	0	0	0	0	0	0
BVRB_6g139180	0	0	0	0	0	0	0	0	0	0	0	0
BVRB_6g139190	0	0	0	0	0	0	0	0	0	0	0	0
BVRB_6g139200	0	0	0	0	0	0	0	0	0	0	0	0
BVRB_6g139210	0	0	0	0	0	0	0	0	0	0	0	0
BVRB_6g139220	420	510	551	620	592	445	273	594	595	952	603	728
BVRB_6g139230	0	0	0	0	0	0	0	0	0	0	0	0
BVRB_6g139240	410	539	532	380	511	320	226	495	492	727	541	619
BVRB_6g139250	0	0	0	0	0	0	0	0	0	0	0	0
BVRB_6g139260	457	527	393	311	1063	1244	716	474	858	471	615	441
BVRB_6g139270	76	159	111	189	193	169	105	156	140	140	124	125
BVRB_6g139280	175	304	225	163	248	224	137	274	250	392	279	309
BVRB_6g139290	133	112	110	120	220	163	136	160	151	140	163	162
BVRB_6g139300	178	256	297	198	219	50	96	286	186	419	306	369
BVRB_6g139310	47	71	100	125	141	91	58	190	149	141	130	169
BVRB_6g139320	1414	1895	2053	3106	2982	1504	1104	1171	547	1504	1443	1440
BVRB_6g139330	0	0	0	0	0	0	0	0	0	0	0	0
BVRB_6g139340	0	0	0	0	0	0	0	0	0	0	0	0
BVRB_6g139350	252	240	167	202	463	467	180	342	366	237	355	384
BVRB_6g139360	2	3	7	32	12	3	1	18	5	139	125	165
BVRB_6g139370	300	530	402	544	545	360	363	578	410	659	477	579
BVRB_6g139380	750	889	1203	990	1178	1480	756	906	1056	1658	1052	1328
BVRB_6g139390	238	295	390	318	445	317	193	414	390	395	291	395
BVRB_6g139400	384	538	846	743	887	752	512	976	722	757	550	730
BVRB_6g139410	16	18	20	3	20	11	11	36	19	15	1	0
BVRB_6g139420	3175	4157	4180	3882	3098	1517	988	3094	1989	5441	2916	3947
BVRB_6g139430	35	16	66	20	473	2569	1965	32	190	14	83	18
BVRB_6g139440	0	4	1	1	28	460	415	5	338	1	14	3
BVRB_6g139450	20	9	9	8	18	6	3	7	9	13	7	18
BVRB_6g139460	1339	1625	2341	2621	1688	894	678	1714	1109	3741	2306	3146
BVRB_6g139470	0	0	0	0	0	0	0	0	0	0	0	0
BVRB_6g139480	872	1198	1133	1050	1214	786	645	1090	1031	1706	1103	1436
BVRB_6g139490	93	124	153	360	318	55	103	268	257	262	216	170
BVRB_6g139500	3	18	2	0	30	16	64	0	32	71	253	44
BVRB_6g139510	0	0	0	0	0	0	0	3	6	7	4	0
BVRB_6g139520	1	0	0	0	0	1	0	0	0	0	0	0
BVRB_6g139530	0	0	0	0	4	25	7	0	2	0	0	0
BVRB_6g139540	42	28	40	118	113	34	37	75	43	47	53	49
BVRB_6g139550	5	6	0	0	4	0	4	0	0	5	5	6
BVRB_6g139560	272	364	452	255	261	161	96	225	171	516	219	353
BVRB_6g139570	5	1	2	11	6	4	19	21	14	12	9	9
BVRB_6g139580	596	718	807	867	800	665	355	733	641	1164	675	938
BVRB_6g139590	1169	1569	1403	1522	1428	620	767	2007	1299	2462	1787	2355
BVRB_6g139600	1106	1105	528	695	1919	3694	3067	1180	1977	711	1101	1061
BVRB_6g139610	743	749	960	743	715	597	778	628	629	1520	844	1094
BVRB_6g139620	0	9	7	3	0	0	0	0	0	0	0	0
BVRB_6g139630	0	0	0	0	0	2	0	0	0	0	0	0
BVRB_6g139640	0	0	0	0	0	0	0	0	0	0	0	0
BVRB_6g139650	0	0	0	0	0	0	0	0	0	0	0	0
BVRB_6g139660	0	0	0	0	0	0	0	0	0	0	0	0
BVRB_6g139670	0	1	0	5	1	8	0	0	0	0	0	0
BVRB_6g139680	352	338	606	453	544	402	341	387	439	605	376	490
BVRB_6g139690	3	4	8	2	11	3	0	4	2	0	1	11
BVRB_6g139700	0	0	0	0	0	0	0	0	0	0	0	0
BVRB_6g139710	0	0	0	0	0	0	0	0	0	0	0	0
BVRB_6g139720	0	4	0	0	0	0	0	0	0	0	0	0
BVRB_6g139730	0	0	0	0	0	0	0	0	0	0	0	0
BVRB_6g139740	0	2	0	4	0	0	7	3	0	0	3	4
BVRB_6g139750	275	343	550	451	472	272	211	384	572	521	391	431
BVRB_6g139760	9	0	1	13	5	5	0	2	0	16	2	18
BVRB_6g139770	0	0	0	0	0	0	0	0	0	0	0	0
BVRB_6g139780	165	274	254	322	3558	6343	5592	822	3009	471	873	474
BVRB_6g139790	140	161	147	0	2	15	4	2	10	3658	13801	6267
BVRB_6g139800	568	1131	1274	1626	1965	2347	777	375	399	2218	2961	1864
BVRB_6g139810	4	0	0	8	8	1	7	2	15	11	14	0
BVRB_6g139820	831	1101	925	1072	974	786	404	764	572	1588	936	1273
BVRB_6g139830	54	98	44	14	50	41	20	17	16	84	98	59
BVRB_6g139840	0	0	0	0	0	0	0	0	0	0	0	0
BVRB_6g139850	0	0	0	0	0	0	0	0	0	0	0	0
BVRB_6g139860	65	105	75	153	310	610	158	144	179	230	121	120
BVRB_6g139870	0	0	0	0	0	0	0	0	0	0	0	0
BVRB_6g139880	0	0	1	6	38	60	0	0	1	0	8	10
BVRB_6g139890	1	0	0	0	94	49	117	65	111	3	0	0
BVRB_6g139900	1120	1151	1529	738	884	549	447	757	708	1483	838	1106
BVRB_6g139910	299	264	292	336	935	2243	982	626	876	551	438	559
BVRB_6g139920	0	0	0	0	0	0	0	0	0	0	0	0
BVRB_6g139930	209	285	426	650	522	492	185	237	348	474	236	500
BVRB_6g139940	481	549	751	705	707	311	332	660	632	1746	1028	1230
BVRB_6g139950	490	536	833	682	694	318	262	612	532	920	676	677
BVRB_6g139960	0	8	16	3	69	63	65	4	73	6	26	9
BVRB_6g139970	546	639	710	742	869	517	466	416	334	760	600	585
BVRB_6g139980	147	91	196	309	212	64	109	377	254	150	598	134
BVRB_6g139990	734	780	891	828	830	432	496	694	525	1187	860	1109
BVRB_6g140000	0	0	0	0	1	4	5	0	4	22	31	17
BVRB_6g140010	10033	11784	12579	12736	11552	4489	3855	10771	7176	18322	10407	12521
BVRB_6g140020	0	0	0	0	0	0	0	0	0	0	0	0
BVRB_6g140030	2659	3401	3451	3928	3763	1427	1175	2461	2377	6212	4103	4837
BVRB_6g140040	0	0	0	3	0	1	0	0	1	0	0	1
BVRB_6g140050	590	859	981	1038	1031	712	327	616	778	1302	999	1020
BVRB_6g140060	15	35	28	87	64	673	511	3	2	62	88	53
BVRB_6g140070	1315	1237	890	1794	1756	1314	14	1	4	2835	3408	3913
BVRB_6g140080	355	279	285	425	484	331	2	0	2	835	800	1087
BVRB_6g140090	0	0	0	0	0	0	0	0	0	0	0	0
BVRB_6g140100	0	0	0	0	0	0	0	0	0	0	0	0
BVRB_6g140110	62	1352	542	376	1108	515	111	61	60	166	85	340
BVRB_6g140120	24	80	51	7	13	2	1	13	16	104	63	54
BVRB_6g140130	2074	2497	2972	2967	1964	960	828	2842	1795	4336	2296	2821
BVRB_6g140140	1071	1307	1791	1256	1360	1173	756	1467	1780	1818	1245	1373
BVRB_6g140150	132	210	258	164	139	105	37	203	170	229	171	185
BVRB_6g140160	538	859	906	1293	1084	554	459	957	729	1336	1196	1228
BVRB_6g140170	64	38	89	74	88	71	32	58	110	96	37	50
BVRB_6g140180	0	2	5	0	0	0	0	0	0	0	0	0
BVRB_6g140190	0	0	0	3	0	0	0	0	0	13	0	21
BVRB_6g140200	393	380	587	509	483	324	258	492	424	914	539	644
BVRB_6g140210	164	174	278	188	199	137	98	178	211	278	196	193
BVRB_6g140220	0	0	0	0	16	49	10	1	4	0	0	0
BVRB_6g140230	0	0	2	0	0	0	0	0	0	0	0	2
BVRB_6g140240	4	0	9	4	5	16	0	14	0	13	10	8
BVRB_6g140250	271	402	455	535	366	222	163	266	351	674	553	589
BVRB_6g140260	830	1109	1121	996	990	318	546	1189	1014	1196	999	945
BVRB_6g140270	0	0	0	0	0	0	0	0	0	0	0	0
BVRB_6g140280	4	4	6	13	4	2	2	0	4	0	9	8
BVRB_6g140290	293	282	181	313	173	35	41	149	94	546	451	480
BVRB_6g140300	0	0	0	0	0	0	0	0	0	0	0	0
BVRB_6g140310	0	0	0	0	0	0	0	0	0	0	0	0
BVRB_6g140320	6	6	21	449	373	208	2	0	14	583	340	535
BVRB_6g140340	0	0	0	5	1	3	0	0	4	8	15	1
BVRB_6g140350	3070	3046	3466	2726	9846	15532	7867	3774	10559	3828	3364	4033
BVRB_6g140360	0	0	0	0	0	0	0	0	0	0	0	0
ENSRNA049472142	0	0	0	0	0	0	0	0	0	0	0	0
BVRB_6g140370	266	239	289	217	314	339	199	299	308	353	190	307
BVRB_6g140380	0	0	0	0	6	1	3	0	4	2	2	0
BVRB_6g140390	1177	1417	1057	1146	1958	2468	2549	1876	1911	1255	1495	1664
BVRB_6g140400	0	0	7	3	6	7	6	9	3	5	3	15
BVRB_6g140410	829	993	1281	1126	1017	617	554	1603	968	1692	1102	1159
BVRB_6g140420	2046	2280	2483	2173	2303	2054	2014	2052	2070	4218	2497	3425
BVRB_6g140430	0	0	0	0	0	0	0	0	0	0	0	0
BVRB_6g140440	0	0	0	0	0	1	0	1	0	0	0	1
BVRB_6g140450	0	0	0	0	0	0	0	0	0	0	0	0
BVRB_6g140460	170	166	151	112	136	989	799	418	656	128	290	191
BVRB_6g140470	0	0	1	478	351	252	0	4	0	384	241	286
BVRB_6g140480	0	0	0	29	16	19	0	0	0	46	17	20
BVRB_6g140490	0	0	0	0	0	0	0	0	0	0	0	0
BVRB_6g140500	62	84	70	33	27	19	0	0	0	48	33	33
BVRB_6g140510	138	162	145	303	205	122	46	211	82	560	360	409
BVRB_6g140520	260	345	269	387	436	254	152	279	226	503	291	388
BVRB_6g140530	254	233	87	98	207	251	282	136	880	208	328	191
ENSRNA049444458	0	0	0	0	0	0	0	0	0	0	0	0
BVRB_6g140540	0	0	0	0	0	0	0	0	0	0	0	0
BVRB_6g140550	37	58	27	24	11	14	13	27	24	13	25	40
BVRB_6g140560	400	454	533	459	419	304	242	604	536	823	343	415
BVRB_6g140570	236	307	282	176	325	269	190	277	332	514	385	394
BVRB_6g140580	235	357	569	326	552	152	106	312	363	368	231	437
ENSRNA049444598	0	0	0	0	0	0	0	0	0	0	0	0
BVRB_6g140590	106078	142036	106466	98844	187797	200243	143535	106518	148245	167121	171942	198771
BVRB_6g140600	641	898	847	740	1016	729	485	790	872	1577	1100	1501
BVRB_6g140610	0	4	0	3	1	4	0	13	2	2	0	0
BVRB_6g140620	0	0	0	0	0	0	0	0	0	0	0	0
BVRB_6g140630	0	0	0	0	0	0	0	0	0	0	0	0
BVRB_6g140640	0	0	0	0	0	0	0	0	0	0	0	0
BVRB_6g140650	0	2	0	1	5	0	0	0	0	0	0	6
BVRB_6g140660	1544	1403	1149	1898	3022	1526	2463	1817	2446	2650	2036	2886
BVRB_6g140670	0	0	0	0	0	0	0	0	0	0	0	0
BVRB_6g140680	0	6	30	19	242	914	558	32	267	14	24	18
BVRB_6g140690	0	0	0	0	0	0	0	0	0	0	0	0
BVRB_6g140700	0	0	0	0	0	0	0	0	0	0	0	0
BVRB_6g140710	70	45	88	62	615	1597	1097	128	765	67	109	147
BVRB_6g140720	99	98	39	85	40	18	18	117	19	191	156	160
BVRB_6g140730	1	4	0	0	0	0	0	0	2	0	0	0
BVRB_6g140740	1359	1518	1950	1803	2112	890	967	1745	1554	2510	1686	1976
BVRB_6g140750	0	0	0	0	0	0	0	0	0	0	0	0
BVRB_6g140760	0	3	6	1	5	4	4	8	6	14	4	3
BVRB_6g140770	3	0	0	5	6	38	37	7	4	0	0	0
BVRB_6g140780	59	68	130	151	120	72	73	121	87	165	131	179
BVRB_6g140790	0	0	0	0	0	0	0	0	0	0	0	0
BVRB_6g140800	0	0	1	0	2	4	2	2	0	3	5	1
BVRB_6g140810	571	647	865	640	507	528	375	719	680	759	720	618
BVRB_6g140820	0	0	0	0	0	0	0	0	0	0	0	0
BVRB_6g140830	121	124	80	81	133	71	65	165	167	220	243	231
BVRB_6g140840	0	0	0	0	0	0	0	0	0	0	0	0
BVRB_6g140850	1392	1810	992	1194	1751	2461	2068	1540	1493	1892	1817	1706
BVRB_6g140860	10	18	45	30	16	12	10	23	4	72	28	45
BVRB_6g140870	0	7	10	39	36	47	23	38	29	11	22	39
BVRB_6g140880	354	465	556	380	791	1506	731	344	989	561	482	517
BVRB_6g140890	548	521	608	605	635	561	442	586	502	761	611	751
BVRB_6g140900	6583	3145	6183	3111	3528	3218	3186	4661	4598	2610	3050	3696
BVRB_6g140910	0	0	0	9	26	53	42	7	8	6	3	13
BVRB_6g140920	1	1	8	20	67	519	214	17	50	20	9	14
BVRB_6g140930	1	0	0	1	2	47	23	4	0	6	0	0
BVRB_6g140940	332	380	208	161	191	144	87	179	126	621	469	475
BVRB_6g140950	4	0	0	0	2	6	7	0	0	0	0	3
BVRB_6g140960	390	526	144	140	141	87	69	121	97	395	495	555
BVRB_6g140970	202	303	201	41	25	101	55	109	87	8	3	85
BVRB_6g140980	0	0	0	0	0	0	0	0	0	0	0	0
BVRB_6g140990	0	0	0	0	0	0	0	0	0	0	0	0
BVRB_6g141000	122	266	239	224	269	337	168	254	322	387	248	286
BVRB_6g141010	569	625	601	389	392	213	134	364	376	901	515	678
BVRB_6g141020	217	188	424	363	460	252	473	713	741	354	313	243
BVRB_6g141030	0	6	14	2	2	6	0	0	0	0	0	7
BVRB_6g141050	2	0	0	1	4	9	0	1	0	4	2	2
BVRB_6g141060	0	0	0	24	13	15	0	0	0	26	24	26
BVRB_6g141070	0	0	0	0	0	0	0	0	0	0	0	0
BVRB_6g141080	103	122	208	72	102	95	100	217	142	72	72	89
BVRB_6g141090	0	0	0	1	0	0	0	2	0	0	3	0
BVRB_6g141100	101	158	145	96	172	145	86	76	81	436	251	334
BVRB_6g141110	6	27	19	35	87	61	51	23	23	30	41	17
BVRB_6g141120	3459	3171	3438	4559	4308	2866	1857	3138	2556	5130	4231	4982
BVRB_6g141130	1	4	5	11	31	7	0	13	2	3	2	2
BVRB_6g141140	0	0	11	0	4	6	0	0	0	0	0	0
BVRB_6g141150	5	0	2	2	68	465	55	0	46	0	1	2
BVRB_6g141160	117	171	183	246	257	188	241	271	292	335	190	195
BVRB_6g141170	0	0	0	0	0	0	0	0	0	0	5	0
BVRB_6g141180	0	0	0	0	4	0	0	0	0	0	0	0
BVRB_6g141190	831	863	1075	1019	1193	597	532	997	637	1392	841	1117
BVRB_6g141200	3016	2696	3674	3724	3395	1962	1298	3166	2933	4120	3390	3836
BVRB_6g141210	7629	11062	6343	7844	10795	10420	13327	10908	9997	11324	11415	11285
BVRB_6g141220	1	11	11	19	5	6	5	18	9	6	8	11
BVRB_6g141230	0	5	4	0	2	3	4	16	8	3	5	10
BVRB_6g141240	0	0	0	0	0	0	0	0	0	0	0	0
BVRB_6g141250	487	572	682	618	709	429	367	643	604	975	752	720
BVRB_6g141260	426	560	762	543	415	165	117	529	365	810	559	669
BVRB_6g141270	0	0	0	0	0	0	0	0	0	0	0	0
BVRB_6g141280	1	0	0	0	12	38	3	0	11	0	0	0
BVRB_6g141290	0	0	0	0	0	0	0	0	0	0	0	0
BVRB_6g141300	0	0	0	0	0	0	1	0	0	0	0	0
BVRB_6g141310	0	0	0	0	7	46	9	1	0	0	0	0
BVRB_6g141320	0	0	0	0	0	0	0	0	0	0	0	0
BVRB_6g141330	0	0	0	0	0	0	0	0	0	0	0	0
BVRB_6g141340	3372	3361	2278	2984	5491	3662	3269	4789	4840	2636	3404	3256
BVRB_6g141350	246	294	386	329	379	240	179	358	291	374	323	415
BVRB_6g141360	1	0	0	0	0	1	1	3	0	0	0	2
BVRB_6g141370	24	28	14	5	13	8	5	26	20	8	11	2
BVRB_6g141380	23	33	16	39	68	79	19	29	4	22	12	27
BVRB_6g141390	12	29	1	32	24	37	14	41	15	68	60	48
BVRB_6g141400	0	0	0	0	5	31	9	1	16	0	0	0
BVRB_6g141410	0	1	0	0	1	0	0	0	0	0	0	0
BVRB_6g141420	15	33	31	47	52	27	3	9	17	48	70	112
ENSRNA049472077	0	0	0	0	0	0	0	0	0	0	0	0
BVRB_6g141430	257	261	618	279	423	1182	351	390	895	77	193	148
BVRB_6g141440	57	165	241	113	109	62	40	46	45	66	50	65
BVRB_6g141450	97	71	43	82	147	199	105	99	39	119	110	58
BVRB_6g141460	0	0	2	291	329	286	6	1	0	0	0	0
BVRB_6g141470	630	871	718	615	932	958	634	994	1130	972	1031	1103
BVRB_6g141480	0	0	0	0	0	0	0	0	0	0	2	1
BVRB_6g141490	0	1	11	19	13	12	14	50	20	5	10	0
BVRB_6g141510	568	536	1	0	2	0	0	3	1	1719	1498	1749
BVRB_6g141500	0	0	0	0	0	0	0	0	0	0	0	0
BVRB_6g141520	403	276	591	314	888	1212	560	456	933	474	506	510
BVRB_6g141530	0	0	1	0	9	21	0	0	0	0	0	0
BVRB_6g141550	0	0	0	0	0	0	0	0	0	0	0	0
BVRB_6g141540	0	0	0	0	0	0	0	0	0	0	0	0
BVRB_6g141560	0	0	5	6	9	5	2	15	9	19	9	12
BVRB_6g141570	0	0	0	0	0	1	0	0	0	0	0	0
BVRB_6g141580	209	325	336	253	615	1460	768	391	812	410	383	374
BVRB_6g141590	6	24	9	22	38	36	21	32	101	26	46	29
BVRB_6g141600	9146	7893	15719	9850	14090	9425	7252	10525	12523	8693	7545	8053
BVRB_6g141610	0	0	0	0	11	130	6	0	6	0	0	0
BVRB_6g141620	0	0	0	0	0	0	0	0	0	0	0	0
BVRB_6g141630	2	3	0	1	4	1	0	0	0	20	7	3
BVRB_6g141640	0	1	0	0	0	0	0	0	0	0	0	0
BVRB_6g141650	255	231	2	268	401	268	0	0	0	354	258	361
BVRB_6g141660	0	0	0	0	0	0	0	0	0	0	0	0
BVRB_6g141670	777	860	1329	1176	1224	1132	1368	1198	1345	1427	1186	1386
BVRB_6g141680	0	0	0	0	0	1	0	0	0	0	0	0
BVRB_6g141690	0	0	0	0	0	0	0	0	0	0	0	0
BVRB_6g141700	125	101	43	107	135	122	70	46	53	50	32	114
BVRB_6g141710	0	0	0	0	0	0	0	0	0	0	0	0
BVRB_6g141720	493	555	286	336	306	136	86	189	177	1428	912	1355
BVRB_6g141730	0	0	0	3	0	2	0	0	0	0	0	0
BVRB_6g141740	35	56	0	0	0	0	0	0	0	42	37	15
BVRB_6g141750	411	579	924	712	886	516	635	979	528	630	457	469
BVRB_6g141760	143	76	80	173	36	29	11	35	23	86	126	130
BVRB_6g141770	2738	3253	3071	2739	2381	1124	1105	2988	2122	3378	2891	3788
BVRB_6g141780	65	60	46	78	156	92	38	52	70	198	163	135
BVRB_6g141790	199	214	235	301	393	132	118	218	238	615	356	360
BVRB_6g141800	0	0	0	0	0	0	0	0	0	0	0	0
BVRB_6g141810	6	73	89	0	0	0	0	0	0	106	87	96
BVRB_6g141820	493	542	559	618	638	304	145	558	364	770	498	711
BVRB_6g141830	130	111	109	41	65	30	31	112	98	510	534	419
BVRB_6g141850	0	0	0	0	0	0	0	1	0	0	0	0
BVRB_6g141860	0	0	0	0	0	0	0	0	0	0	0	0
BVRB_6g141870	0	0	0	0	0	0	0	0	0	0	0	0
BVRB_6g141880	0	4	4	11	43	284	173	42	22	0	1	0
BVRB_6g141890	30	76	93	111	236	315	259	77	187	143	99	143
BVRB_6g141900	0	0	0	0	0	0	0	0	0	0	0	0
BVRB_6g141910	0	0	0	0	0	1	0	0	0	0	0	0
BVRB_6g141920	0	0	0	0	0	0	0	0	0	0	0	0
BVRB_6g141930	459	407	406	404	424	316	272	432	346	589	418	417
BVRB_6g141940	0	0	0	0	0	0	0	0	0	0	0	0
BVRB_6g141950	127	201	275	310	300	264	127	270	146	325	212	414
BVRB_6g141960	0	0	0	0	0	0	0	0	0	0	0	0
BVRB_6g141970	0	0	4	2	3	0	0	3	0	0	0	0
BVRB_6g141980	4	0	0	0	1	2	7	0	1	0	3	2
BVRB_6g141990	223	209	358	274	399	303	101	260	263	438	367	343
BVRB_6g142000	10	6	2	3	1	0	1	1	3	8	6	0
BVRB_6g142010	183	425	269	89	110	90	60	327	150	202	240	198
BVRB_6g142020	623	835	738	1881	1730	1895	602	701	631	2528	1648	1620
BVRB_6g142030	0	6	0	8	3	1	0	2	0	5	14	2
BVRB_6g142040	186	222	230	56	217	407	186	197	457	138	113	161
BVRB_6g142050	0	0	0	0	0	0	0	0	0	0	0	0
BVRB_6g142060	552	257	285	617	216	144	94	237	176	449	273	309
BVRB_6g142070	215	104	124	33	95	55	159	113	172	51	122	90
BVRB_6g142080	152	48	61	15	25	1	138	101	352	94	146	7
BVRB_6g142090	1	0	6	3	2	8	8	7	27	5	5	9
BVRB_6g142100	0	0	0	0	0	0	0	0	0	0	0	0
BVRB_6g142110	9	17	14	2	0	0	0	2	6	0	0	0
BVRB_6g142120	0	0	0	0	0	0	0	0	0	0	0	0
BVRB_6g142130	0	0	0	0	0	0	0	0	0	0	0	0
BVRB_6g142140	17	9	37	8	155	862	372	129	497	16	22	19
BVRB_6g142150	266	393	264	288	432	644	661	496	584	386	457	511
BVRB_6g142160	5859	5771	5549	3973	4103	3505	2176	3350	2756	12749	7085	9782
BVRB_6g142170	24	40	1	5	4	8	0	4	0	91	200	202
BVRB_6g142180	1583	1714	1936	2127	2121	840	865	1316	1404	4011	2348	3017
BVRB_6g142190	296	212	305	319	318	85	73	210	247	561	328	355
BVRB_6g142200	6	7	13	11	23	435	155	33	8	8	20	17
BVRB_6g142210	682	704	392	319	329	117	142	367	160	839	694	842
BVRB_6g142220	506	599	611	584	632	202	161	537	406	1568	897	1231
BVRB_6g142230	368	456	413	499	669	398	278	356	316	722	474	655
BVRB_6g142240	4720	5371	5702	4755	5118	4865	3288	4407	4367	8607	5182	7315
BVRB_6g142250	34	72	123	83	72	124	59	117	57	9	31	24
BVRB_6g142260	0	0	0	0	0	0	0	0	0	0	0	0
BVRB_6g142270	0	0	0	0	0	0	0	0	0	0	0	0
BVRB_6g142280	0	0	0	2	3	0	0	0	0	8	0	2
BVRB_6g142290	0	0	0	0	0	0	0	0	0	0	0	0
BVRB_6g142300	233	316	327	258	302	186	154	277	321	501	358	411
BVRB_6g142310	211	263	304	243	324	247	168	275	232	491	253	425
BVRB_6g142320	936	859	683	849	1004	762	822	1111	1239	785	949	696
BVRB_6g142330	0	0	0	0	0	0	0	0	0	0	0	0
BVRB_6g142340	0	0	0	0	15	90	4	1	92	14	5	4
BVRB_6g142350	1	0	0	1	0	5	0	0	0	0	3	1
BVRB_6g142360	200	310	280	355	387	351	273	328	342	485	280	412
BVRB_6g142370	103	0	23	22	25	18	42	52	14	32	15	11
BVRB_6g142380	0	0	0	1	0	0	0	0	0	0	0	0
BVRB_6g142390	36	31	44	8	21	38	39	47	7	28	27	0
BVRB_6g142400	1	0	0	1	0	0	3	0	0	0	0	0
BVRB_6g142410	470	422	304	266	344	195	202	317	272	406	416	539
BVRB_6g142420	0	0	0	0	0	0	2	0	0	0	0	0
BVRB_6g142430	0	0	0	0	0	1	0	0	2	0	0	0
BVRB_6g142440	1111	931	1776	1350	1307	642	756	1216	1288	1763	1181	1389
BVRB_6g142450	308	224	231	644	694	1292	508	405	926	600	405	541
BVRB_6g142460	424	774	872	502	1179	1505	1052	560	1464	564	704	617
BVRB_6g142470	0	1	3	1	10	5	7	4	16	14	25	2
BVRB_6g142480	0	0	0	0	0	0	0	0	0	0	0	1
BVRB_6g142490	618	828	875	857	660	523	291	631	579	1376	872	1191
BVRB_6g142500	0	0	0	0	0	0	0	5	1	1	1	0
BVRB_6g142510	585	654	626	410	495	251	325	622	494	524	348	528
BVRB_6g142520	185	191	167	163	218	168	214	127	167	283	188	227
BVRB_6g142530	5	9	3	7	5	0	0	3	0	0	0	2
BVRB_6g142540	1	233	88	7	166	328	164	10	128	37	24	34
BVRB_6g142550	0	3	0	20	1	10	30	13	5	23	24	17
BVRB_6g142560	639	816	1180	780	818	689	403	547	639	1183	789	904
BVRB_6g142570	1488	1825	2277	2388	2097	1669	1389	2234	1859	3876	2100	2959
BVRB_6g142580	0	0	0	0	0	3	0	0	0	0	4	0
BVRB_6g142590	0	3	2	0	3	0	0	4	3	0	2	6
BVRB_6g142600	19	12	12	16	26	32	14	15	21	26	16	20
BVRB_6g142610	0	0	0	0	0	0	0	0	0	0	0	0
BVRB_6g142620	2869	2245	1832	2125	5485	3469	3374	2213	4118	2703	1910	2446
BVRB_6g142630	0	0	2	4	4	0	1	7	3	1	1	6
BVRB_6g142640	6	0	6	5	0	0	0	0	0	0	0	0
BVRB_6g142650	330	422	458	337	286	191	127	332	267	564	374	431
BVRB_6g142660	0	0	2	0	0	0	0	0	1	0	0	0
BVRB_6g142670	0	0	0	1	0	17	7	2	0	0	3	4
BVRB_6g142680	6	10	8	18	154	80	204	27	255	67	81	118
BVRB_6g142690	0	0	6	0	0	1	0	0	0	0	0	0
BVRB_6g142700	0	0	6	10	27	72	8	7	13	0	0	0
BVRB_6g142710	4933	5066	4575	3797	3622	1892	1792	4180	3333	8450	4689	6537
BVRB_6g142720	0	0	0	0	0	0	0	0	0	0	0	0
BVRB_6g142730	1784	2140	2301	2636	2591	2747	1273	2401	1298	1975	1536	2758
BVRB_6g142740	418	473	439	416	554	444	360	515	661	955	564	666
BVRB_6g142750	2822	3691	5140	4298	1014	995	925	2361	1005	1810	2590	3444
BVRB_6g142760	0	0	179	0	189	53	97	1	94	0	0	0
BVRB_6g142770	5565	8964	3523	8354	5890	6946	4783	8593	6483	10923	9174	13941
BVRB_6g142780	901	1191	1263	702	660	662	416	594	484	894	684	1139
BVRB_6g142790	0	0	3	58	49	24	2	25	13	0	0	0
BVRB_6g142800	1	0	65	216	132	58	8	82	33	0	0	3
BVRB_6g142810	26	33	147	385	470	211	182	64	231	5	24	44
BVRB_6g142820	624	857	704	711	650	218	263	829	446	1835	1040	1364
BVRB_6g142830	916	1377	1168	1045	1396	2362	1632	1339	1844	1663	1416	1562
BVRB_6g142840	0	4	0	0	2	0	3	7	4	11	5	19
BVRB_6g142850	0	0	0	0	0	0	0	0	0	0	0	0
BVRB_6g142860	5	13	14	25	16	10	18	21	21	10	25	7
BVRB_6g142870	0	0	0	0	0	0	0	0	0	0	0	0
BVRB_6g142880	13	53	21	33	52	16	87	70	131	132	342	175
BVRB_6g142890	0	0	0	0	0	0	0	0	0	0	0	0
BVRB_6g142900	3124	3428	4072	6221	7741	7057	7842	6345	4941	7996	7059	7231
BVRB_6g142910	0	0	0	0	0	0	0	0	0	0	0	0
BVRB_6g142920	43	70	74	86	74	50	35	92	72	108	73	75
BVRB_6g142930	617	703	357	550	631	235	220	496	425	925	795	1089
BVRB_6g142940	1037	1312	1556	1222	1609	1148	1023	1827	1376	1348	1269	1459
BVRB_6g142950	2962	2864	2875	3909	4250	1984	1730	4228	2282	5469	3987	4903
BVRB_6g142960	13572	16791	13464	13288	23783	22884	33351	17574	27072	22837	18122	21785
BVRB_6g142970	605	519	497	608	1112	1435	947	650	1210	718	694	591
BVRB_6g142980	113	217	254	299	308	207	310	349	338	316	349	276
BVRB_6g142990	965	958	1027	1156	1254	997	439	700	653	979	914	970
BVRB_6g143000	7	6	3	0	0	0	0	0	1	1	0	0
BVRB_6g143010	765	922	1250	666	699	372	537	947	896	1730	1009	1315
BVRB_6g143020	1	12	1	5	5	20	14	0	3	7	2	2
BVRB_6g143030	0	1	4	4	9	12	4	8	13	0	5	14
BVRB_6g143040	342	401	458	364	410	200	143	399	304	829	443	456
BVRB_6g143050	0	0	0	0	0	0	0	0	0	0	0	0
BVRB_6g143060	0	0	0	0	0	0	0	0	0	0	0	0
BVRB_6g143070	16	13	5	19	56	64	27	95	7	12	9	17
ENSRNA049459619	0	0	2	0	0	0	0	0	2	0	0	0
BVRB_6g143080	446	662	579	268	192	197	222	219	158	156	260	285
BVRB_6g143090	38	37	100	159	137	140	69	131	126	151	86	88
BVRB_6g143100	30	32	17	28	36	38	18	27	19	38	50	16
BVRB_6g143110	16	9	36	8	15	8	0	15	31	25	5	29
BVRB_6g143120	130	196	93	397	154	63	41	60	9	32	51	57
BVRB_6g143130	48	76	130	55	12	23	25	20	56	108	57	98
BVRB_6g143140	807	712	1075	849	921	816	713	992	961	968	829	1029
BVRB_6g143150	0	0	0	0	0	0	0	0	0	0	0	0
BVRB_6g143160	0	0	0	0	0	0	0	0	0	0	0	0
BVRB_6g143170	1004	1365	564	402	362	139	54	523	265	1667	1002	1342
BVRB_6g143180	6	10	4	0	4	0	0	0	3	1	5	4
BVRB_6g143190	41	45	38	60	68	34	12	7	6	3	5	5
BVRB_6g143200	185	203	288	257	88	119	142	383	247	511	241	462
BVRB_6g143210	0	0	0	0	0	0	0	0	0	0	0	0
BVRB_6g143220	2613	3583	3656	4462	4883	4259	2843	3513	3464	6202	3817	4800
BVRB_6g143230	498	747	511	437	427	386	497	536	485	655	562	639
BVRB_6g143240	5	7	9	4	45	82	166	22	149	30	53	9
BVRB_6g143250	60	57	0	0	0	4	0	0	1	55	61	73
BVRB_6g143260	51664	54096	42328	42700	45869	19934	25842	50843	29522	54613	45876	43946
BVRB_6g143270	11	6	6	10	9	1	1	7	8	12	3	11
BVRB_6g143280	75	76	328	330	742	292	578	707	771	330	506	502
BVRB_6g143290	958	998	1144	1212	1414	1015	686	1168	1263	1414	933	1133
BVRB_6g143300	1609	2770	4232	3301	2402	800	400	1625	2900	7321	3160	4733
BVRB_6g143310	2200	3453	4834	5343	5411	1668	1338	2537	4657	7613	5880	6837
BVRB_6g143320	279	292	545	378	349	164	157	241	981	1112	482	579
BVRB_6g143330	0	1	2	17	14	1	1	1	0	0	0	3
BVRB_6g143340	4	8	0	0	11	5	4	4	7	0	9	0
BVRB_6g143350	0	0	1	1	0	0	18	1	10	7	1	0
BVRB_6g143360	1168	1616	1500	1306	1237	903	647	1547	1323	2118	1328	1546
BVRB_6g143370	790	595	769	817	1013	629	512	562	474	863	692	1192
BVRB_6g143390	9	5	17	18	3	2	0	18	7	25	11	25
BVRB_6g143380	443	557	918	523	423	190	315	644	548	1099	538	684
BVRB_6g143400	0	1	0	0	0	0	0	0	1	0	0	1
BVRB_6g143410	0	0	0	0	0	0	0	2	0	3	0	0
BVRB_6g143420	0	0	0	0	0	0	0	0	0	0	0	0
BVRB_6g143430	3	1	2	2	7	1	3	0	1	7	4	5
BVRB_6g143440	562	499	691	522	816	1591	437	613	825	838	661	759
BVRB_6g143450	0	0	0	0	0	0	0	0	0	0	0	0
BVRB_6g143460	219	227	0	6	8	8	11	0	3	420	469	464
BVRB_6g143470	222	359	287	428	241	167	105	480	226	615	470	641
BVRB_6g143480	583	423	1310	882	1583	1264	2447	1509	1642	999	918	1223
BVRB_6g143490	432	401	530	658	636	322	299	547	499	813	529	542
BVRB_6g143500	563	650	779	559	634	522	395	511	563	1088	685	731
BVRB_6g143510	711	896	2205	4	1116	764	515	9	937	3	6	2
BVRB_6g143520	0	0	0	0	0	0	0	0	0	0	0	0
BVRB_6g143530	36	44	18	47	23	14	0	33	11	37	29	47
BVRB_6g143540	2	1	2	3	0	0	0	0	0	9	0	1
BVRB_6g143550	0	0	4	0	3	0	0	1	0	0	0	0
BVRB_6g143560	3	11	0	14	1	1	0	9	1	16	1	12
BVRB_6g143570	48	22	20	67	38	16	15	67	21	27	42	50
BVRB_6g143580	183	153	275	432	339	152	158	314	112	375	247	295
BVRB_6g143590	0	0	0	0	0	0	0	0	0	0	0	0
BVRB_6g143600	0	0	0	0	0	0	0	0	0	0	0	17
BVRB_6g143610	551	530	694	566	881	962	912	761	819	796	635	693
BVRB_6g143620	633	642	660	712	970	1808	787	493	660	807	611	840
BVRB_6g143630	826	1079	1026	1057	961	927	617	1452	1059	1162	1143	1262
BVRB_6g143640	0	0	0	0	0	0	0	0	0	0	0	0
BVRB_6g143650	0	1	0	0	0	0	0	0	0	0	0	0
BVRB_6g143660	3344	4548	3105	3000	3122	2674	2955	3719	3589	3373	3697	3546
BVRB_6g143680	630	683	1009	1048	1297	912	736	945	953	1260	889	1070
BVRB_6g143690	0	0	7	0	15	17	6	0	13	0	0	0
BVRB_6g143700	0	0	2	9	0	2	2	3	5	16	1	9
BVRB_6g143710	0	0	13	0	20	5	5	0	17	0	0	0
BVRB_6g143720	2790	3444	3003	3152	3470	2776	2617	4272	3086	4904	3716	3982
BVRB_6g143730	718	1071	1553	1077	1851	1659	1088	1105	1234	1781	1018	1410
BVRB_6g143740	25	44	133	274	167	101	131	226	203	143	169	151
BVRB_6g143750	2189	2184	4229	4808	4424	1718	906	3833	2072	4955	2373	3722
BVRB_6g143760	268	340	581	510	624	260	208	333	328	640	442	474
BVRB_6g143770	578	621	923	1014	1177	274	277	601	653	1469	925	1074
BVRB_6g143780	332	298	601	590	623	182	168	298	307	706	426	493
BVRB_6g143790	2709	3215	2448	2245	2299	1310	879	2343	1831	4983	2721	3800
BVRB_6g143800	75	71	87	62	86	106	59	74	83	68	68	39
BVRB_6g143810	280	339	456	303	233	185	117	340	265	772	356	463
BVRB_6g143820	369	574	485	587	434	332	317	616	458	931	733	1033
BVRB_6g143830	245	367	392	307	355	276	196	354	309	430	362	416
BVRB_6g143840	185	147	267	131	241	156	112	151	171	204	195	257
BVRB_6g143850	383	393	588	296	423	362	220	237	368	554	279	458
BVRB_6g143860	0	0	0	0	0	0	0	0	0	0	0	0
BVRB_6g143870	6163	7959	6734	6045	5756	3329	4983	8047	7220	9557	7137	8656
BVRB_6g143880	0	0	0	0	0	0	0	0	0	0	0	0
BVRB_6g143890	63	56	85	157	149	100	79	132	162	125	121	145
BVRB_6g143900	40	76	88	83	144	192	108	86	131	197	128	144
BVRB_6g143910	1867	1977	1682	3023	2879	2234	2271	3169	2527	2665	2334	2339
BVRB_6g143920	2777	2969	5198	3923	5035	3659	4546	4560	4726	4221	3324	4164
BVRB_6g143930	3425	3525	3814	3793	3606	1830	1958	3164	2225	4919	3508	3928
BVRB_6g143940	60	42	67	77	79	108	43	58	56	81	79	56
BVRB_6g143950	654	717	704	615	793	675	581	667	581	726	603	632
BVRB_6g143960	98	113	155	96	132	147	98	168	218	239	107	199
BVRB_6g143970	0	0	0	0	4	3	0	0	1	0	0	0
BVRB_6g143980	11	24	25	11	27	5	10	17	14	25	13	34
BVRB_6g143990	529	489	680	615	1034	759	833	647	912	864	822	874
BVRB_6g144000	537	563	1222	1542	1878	1382	870	1091	1063	793	677	676
BVRB_6g144010	2579	2622	3342	2608	2185	942	1169	2647	1861	3097	2536	3331
BVRB_6g144020	593	480	647	671	1324	1711	1228	598	1090	646	509	560
BVRB_6g144040	0	2	42	53	72	56	34	37	88	13	3	10
BVRB_6g144050	0	0	0	0	0	0	0	0	0	0	0	0
BVRB_6g144060	0	0	0	0	0	0	0	0	0	0	0	0
BVRB_6g144070	226	186	373	373	464	294	243	427	319	453	337	399
BVRB_6g144080	0	0	0	0	0	0	0	0	0	0	0	0
BVRB_6g144090	0	0	0	0	0	0	0	0	0	0	0	3
BVRB_6g144100	7	3	0	0	0	0	0	0	0	1	0	11
BVRB_6g144110	0	0	0	0	0	0	0	0	0	0	0	0
BVRB_6g144120	0	0	0	0	0	0	0	0	0	0	0	0
BVRB_6g144130	0	0	1	21	6	3	0	4	4	10	6	2
BVRB_6g144140	0	0	0	0	0	0	0	0	0	0	0	0
BVRB_6g144150	1513	1447	2430	1918	1865	1129	657	1980	1270	2115	1189	1661
BVRB_6g144160	463	549	835	1284	1193	452	464	927	775	1795	934	1305
BVRB_6g144170	0	0	0	0	0	0	0	0	0	0	0	0
BVRB_6g144180	1329	1477	1468	1260	1332	1148	1551	2133	1430	3069	2218	2022
BVRB_6g144190	0	0	1	0	2	3	0	0	0	0	0	0
BVRB_6g144200	0	0	0	0	0	0	0	0	0	0	0	0
BVRB_6g144210	5081	6617	4567	5660	7544	6123	6704	9413	5911	7892	8005	7627
BVRB_6g144220	2075	2671	2469	2407	1907	1281	987	1923	1492	4186	2738	3519
BVRB_6g144230	0	0	0	0	0	0	0	0	0	0	0	0
BVRB_6g144240	388	367	795	759	606	249	162	461	362	758	502	731
BVRB_6g144250	0	2	0	0	0	0	0	0	0	0	0	5
BVRB_6g144260	0	0	0	87	53	36	32	68	82	1645	966	1242
BVRB_6g144270	0	0	0	0	0	0	0	0	0	0	0	0
BVRB_6g144280	2601	2766	2730	2481	3253	4005	2380	2626	2502	4779	3206	3409
BVRB_6g144290	960	996	622	1049	975	299	146	642	231	1981	1344	1928
BVRB_6g144300	74	97	66	79	262	463	257	112	333	215	129	150
BVRB_6g144310	9101	8366	6400	2969	3902	3225	5613	6668	5082	8260	8217	9174
BVRB_6g144320	983	1492	1531	1042	1515	598	877	1498	1432	1945	1514	1667
BVRB_6g144330	0	0	0	0	0	0	0	0	0	0	0	0
BVRB_6g144340	0	0	0	0	2	0	70	69	57	91	68	71
BVRB_6g144350	159	165	84	213	302	552	41	303	1	304	43	408
BVRB_6g144360	741	757	569	554	460	309	139	523	342	441	447	783
BVRB_6g144370	241	382	107	37	75	36	62	47	52	721	464	583
BVRB_6g144380	228	273	424	404	384	114	40	118	151	157	97	118
BVRB_6g144390	606	548	994	757	695	366	173	433	285	600	400	521
BVRB_6g144400	0	0	0	0	0	0	0	0	0	27	17	21
BVRB_6g144410	0	0	0	0	0	0	0	0	0	0	0	0
BVRB_6g144420	0	0	1	8	0	0	1	0	0	0	0	7
BVRB_6g144430	0	0	10	0	27	17	18	0	18	0	0	0
BVRB_6g144440	341	541	347	652	758	368	451	667	480	769	816	1120
BVRB_6g144450	0	0	0	0	0	0	0	0	0	0	0	0
BVRB_6g144460	1	2	5	0	6	12	6	6	7	13	0	0
BVRB_6g144470	4704	5794	3453	3961	7626	7136	8162	6634	6888	4303	5607	4477
BVRB_6g144480	0	0	0	0	0	0	0	0	0	0	0	0
BVRB_6g144490	5377	7219	8254	6569	8334	5222	4289	7256	5375	9584	6923	8417
BVRB_6g144500	530	599	819	1243	1217	509	549	805	653	1010	792	810
BVRB_6g144510	1794	2236	2740	2453	2253	1373	1249	2175	1807	4034	2197	2660
BVRB_6g144520	1269	1443	1713	1599	2042	2353	1143	1546	1999	2575	1460	1888
BVRB_6g144530	0	0	0	0	0	0	0	0	0	0	0	0
BVRB_6g144540	0	0	18	42	47	8	16	9	92	0	1	1
BVRB_6g144560	0	0	0	0	6	0	3	0	0	0	0	0
BVRB_6g144570	9	9	2	0	0	0	0	0	0	0	0	0
BVRB_6g144580	0	0	0	0	0	0	0	0	0	0	0	0
BVRB_6g144590	1587	1966	4343	5318	3812	1246	1856	3610	2549	5311	2960	3635
BVRB_6g144600	0	2	8	10	13	5	8	4	9	7	4	3
BVRB_6g144610	498	805	515	305	338	154	422	238	306	215	396	204
BVRB_6g144620	0	0	3	595	685	314	20	17	70	0	0	0
BVRB_6g144630	625	477	1258	1522	4213	4231	2028	1526	3524	1139	821	875
BVRB_6g144640	242	279	2	14	30	20	34	7	8	139	67	62
BVRB_6g144650	0	0	24	18	26	13	4	19	5	14	5	11
BVRB_6g144660	0	0	31	57	61	57	40	47	42	23	12	42
BVRB_6g144670	254	365	980	1538	358	181	125	692	374	868	569	1015
BVRB_6g144680	0	0	0	0	1	0	0	0	0	0	0	0
BVRB_6g144690	0	3	0	39	41	25	0	3	0	2	2	8
BVRB_6g144700	0	0	62	0	58	0	68	0	48	23	38	16
BVRB_6g144710	0	0	0	0	0	0	0	0	0	0	0	0
BVRB_6g144720	8	0	136	11	106	1	14	2	95	128	92	154
BVRB_6g144730	2530	2232	1865	1603	19516	63755	32361	3245	29536	2358	3056	2628
BVRB_6g144740	6	7	220	1301	2398	1467	192	1151	1291	286	316	328
BVRB_6g144750	2129	1697	1668	1172	2289	1634	1631	2734	2230	1661	3227	3181
BVRB_6g144770	4	30	16	29	14	6	2	22	14	51	23	41
BVRB_6g144760	0	0	0	0	0	0	0	0	0	0	0	0
BVRB_6g144780	49	83	99	71	56	16	10	44	39	367	147	214
BVRB_6g144790	0	0	0	0	0	0	0	0	0	0	0	0
BVRB_6g144800	2239	2810	3181	2935	4508	3308	2051	3001	2946	6302	3612	4891
BVRB_6g144810	152	220	110	155	1109	2010	431	146	495	73	57	67
BVRB_6g144820	0	0	0	0	0	0	0	0	0	0	0	0
BVRB_6g144830	1205	1159	1378	1356	1869	1391	1502	1351	1514	1757	1195	1631
BVRB_6g144840	2	4	2	1	1	1	0	4	0	0	5	3
BVRB_6g144850	0	0	0	0	0	0	0	0	0	0	0	0
BVRB_6g144860	0	0	0	0	0	0	0	0	0	0	0	0
BVRB_6g144870	11	13	1	21	14	41	11	17	28	58	47	46
BVRB_6g144880	723	712	1015	836	1086	1156	778	800	704	877	822	1081
BVRB_6g144890	0	1	8	5	11	1	5	7	6	0	0	0
BVRB_6g144900	111	112	150	193	178	169	131	170	136	209	118	191
BVRB_6g144910	0	0	0	0	0	0	0	0	0	0	0	0
BVRB_6g144920	5	0	123	145	189	119	30	50	80	0	0	0
BVRB_6g144930	59	107	49	25	43	24	8	27	30	328	80	100
BVRB_6g144940	1061	962	1281	1465	1658	959	906	1521	1262	1572	1207	1281
BVRB_6g144950	1594	1730	2876	3016	2594	1427	1095	2055	1962	3964	1973	2622
BVRB_6g144960	1269	1681	1889	2091	2535	3085	2126	2070	1859	2755	1961	2517
BVRB_6g144970	0	0	0	0	0	0	0	0	0	0	0	3
BVRB_6g144980	8325	10044	8661	5444	5377	2842	2619	6033	5700	16546	8913	12291
BVRB_6g144990	448	520	429	592	673	398	210	384	274	512	417	446
BVRB_6g145010	402	435	570	684	503	358	248	745	392	529	385	414
BVRB_6g145020	220	248	650	447	421	231	143	354	259	363	267	309
BVRB_6g145030	362	388	482	397	405	413	271	289	318	564	368	394
BVRB_6g145040	0	0	0	0	0	0	0	0	0	0	0	0
BVRB_6g145050	1	0	2	2	4	0	0	0	0	6	0	12
BVRB_6g145060	673	558	828	836	810	532	499	862	595	1050	831	1025
BVRB_6g145070	390	414	682	789	1193	588	789	652	798	994	792	933
BVRB_6g145080	0	0	0	0	0	0	0	0	0	0	0	0
BVRB_6g145090	0	0	0	0	1	0	0	0	0	0	0	0
BVRB_6g145100	1350	1263	2299	2292	1899	1289	1206	1713	1638	2428	1466	1864
BVRB_6g145110	372	339	362	437	478	278	179	367	226	427	342	378
BVRB_6g145120	0	0	0	0	0	0	0	0	0	0	0	0
BVRB_6g145130	2257	2175	2743	2191	2999	2866	2064	2571	3093	3234	2256	2872
BVRB_6g145140	3671	4596	5063	5372	3803	2411	1773	3250	3021	6862	4309	6014
BVRB_6g145150	0	0	0	0	0	0	0	3	0	0	0	0
BVRB_6g145160	1195	943	830	374	1192	841	1002	877	1279	1334	1701	1786
BVRB_6g145170	0	0	0	0	0	0	0	0	0	0	0	0
BVRB_6g145180	39	46	84	156	117	64	41	111	61	187	99	114
BVRB_6g145190	56	60	81	228	154	81	49	131	45	98	70	60
BVRB_6g145200	0	0	0	0	0	0	0	0	0	0	0	0
BVRB_6g145210	284	402	450	431	639	582	514	533	487	419	510	414
BVRB_6g145220	1131	1235	2479	1105	1517	1011	837	992	1406	1434	882	993
BVRB_6g145230	0	0	3	5	6	1	0	0	2	2	0	1
BVRB_6g145240	143	272	458	584	517	415	254	271	164	254	257	207
BVRB_6g145250	0	0	0	3	2	0	0	6	2	0	0	0
BVRB_6g145260	8	15	22	223	182	114	20	122	5	7	9	19
BVRB_6g145270	0	0	0	0	0	0	0	0	0	0	0	0
BVRB_6g145280	23	29	59	13	64	65	130	15	49	0	0	0
BVRB_6g145300	0	0	268	0	133	129	125	2	124	0	0	0
BVRB_6g145310	10	5	11	6	3	1	0	5	0	0	0	1
BVRB_6g145320	0	0	0	0	0	1	0	0	0	1	0	4
BVRB_6g145330	3	0	3	2	11	5	0	3	0	13	1	6
BVRB_6g145340	1002	1513	1542	2268	2076	3282	1464	2296	1682	3618	1698	2138
BVRB_6g145350	0	0	0	0	0	0	0	0	0	0	0	0
BVRB_6g145360	502	712	664	846	1046	745	658	1077	875	1011	853	661
BVRB_6g145370	220	211	271	490	434	309	209	327	198	309	256	240
BVRB_6g145380	40	58	34	64	95	140	70	74	107	147	127	72
BVRB_6g145390	983	1296	1034	1041	2115	2846	1038	1248	1848	1443	1395	1343
BVRB_6g145400	18	17	9	2	5	18	0	0	0	37	17	34
BVRB_6g145410	0	0	0	0	0	0	0	0	0	0	0	0
BVRB_6g145420	0	0	0	0	0	0	0	0	0	0	0	0
BVRB_6g145430	0	0	0	0	0	0	0	0	0	0	0	0
BVRB_6g145440	266	318	462	360	1617	4216	1484	728	2810	381	749	487
BVRB_6g145450	358	878	756	1676	978	764	420	808	754	1787	1750	1535
BVRB_6g145460	156	185	197	40	110	130	164	93	199	238	545	506
BVRB_6g145470	111	81	109	135	203	157	84	153	175	227	143	165
BVRB_6g145480	0	0	2	0	0	0	0	0	0	0	0	0
BVRB_6g145490	397	435	513	666	528	209	256	610	470	880	788	851
BVRB_6g145500	79	96	256	295	269	83	111	233	146	492	268	246
BVRB_6g145510	84	99	445	1121	739	373	414	1100	554	1204	858	805
BVRB_6g145520	585	677	1067	608	879	617	341	661	736	1239	893	814
BVRB_6g145530	1101	1105	1347	1047	1387	917	923	1195	1051	2112	1392	1738
BVRB_6g145540	0	0	0	0	0	0	0	0	0	0	0	0
BVRB_6g145550	312	245	232	305	354	120	213	164	404	98	338	276
BVRB_6g145560	21	14	50	30	21	16	4	12	18	27	22	17
BVRB_6g145570	808	948	879	914	1105	692	548	1006	718	1372	869	1271
BVRB_6g145580	167	239	166	176	145	113	91	186	175	324	227	333
BVRB_6g145590	84	40	73	80	47	61	90	48	37	5	29	10
BVRB_6g145600	357	331	286	225	195	128	113	251	191	397	270	363
BVRB_6g145610	24	0	0	0	0	0	0	7	4	0	0	0
BVRB_6g145620	1212	1013	435	508	672	531	1450	1644	1326	1694	1910	2003
BVRB_6g145630	0	0	1	0	0	0	0	0	0	0	0	0
BVRB_6g145640	22	93	64	249	271	512	258	276	174	128	121	149
BVRB_6g145650	139	125	376	186	279	221	103	241	227	365	259	236
BVRB_6g145660	0	0	0	0	1	0	1	4	2	2	0	0
BVRB_6g145670	1379	1496	2085	1901	2088	1178	937	1831	1694	2585	1588	2000
BVRB_6g145680	0	0	0	0	0	0	0	0	0	0	1	0
BVRB_6g145690	574	831	916	510	485	234	232	897	587	1021	589	899
BVRB_6g145700	0	0	0	0	0	0	0	0	0	0	0	0
BVRB_6g145710	1	7	0	0	0	2	0	1	0	17	4	4
BVRB_6g145720	0	0	0	0	0	0	0	0	0	0	0	0
BVRB_6g145730	2433	2679	3060	3216	3403	2910	2481	4030	2949	5090	4400	4582
BVRB_6g145740	745	942	1171	1655	1180	787	510	1350	680	2300	1131	1677
BVRB_6g145750	480	564	829	459	615	569	551	570	783	1150	707	769
BVRB_6g145760	0	0	0	0	0	0	0	0	0	0	0	0
BVRB_6g145770	0	2	0	0	0	0	1	0	0	0	0	0
BVRB_6g145780	29	55	61	72	101	166	66	50	50	10	6	7
BVRB_6g145790	10	0	1	0	8	5	6	3	0	1	0	0
BVRB_6g145800	581	670	912	845	1387	828	494	899	1018	1177	595	1024
BVRB_6g145810	3019	3822	5166	4364	4293	3076	1976	3364	3048	7459	4138	5028
BVRB_6g145820	403	380	430	544	654	481	366	507	459	746	518	579
BVRB_6g145830	1296	1241	1212	801	977	636	1193	1714	1401	1552	1134	1480
BVRB_6g145840	0	0	0	0	0	0	0	0	0	0	0	0
BVRB_6g145850	0	0	0	0	0	0	0	0	0	0	0	0
BVRB_6g145860	753	883	1023	1196	1072	432	663	1074	729	2017	1273	1738
BVRB_6g145870	985	1219	1172	2208	1692	1951	1677	1886	1171	2866	1641	2355
BVRB_6g145880	6	0	1	11	0	0	0	3	2	4	0	3
BVRB_6g145890	910	1060	1391	1196	1008	1058	839	900	778	1443	943	1282
BVRB_6g145900	186	278	157	96	285	394	463	133	502	280	251	245
BVRB_6g145910	632	638	974	491	683	463	585	693	716	978	911	1042
BVRB_6g145920	0	7	1	0	13	9	6	5	1	0	0	1
BVRB_6g145930	634	811	1087	808	944	695	524	810	917	1349	787	940
BVRB_6g145940	1993	2951	2549	3137	3199	2015	2175	3403	2177	4196	3139	3537
BVRB_6g145950	909	1013	923	1	1108	753	842	4	771	1139	1112	960
BVRB_6g145960	0	0	0	0	0	0	0	0	0	0	0	0
BVRB_6g145970	35	59	35	101	78	64	60	50	51	135	43	77
ENSRNA049468867	0	0	0	1	0	0	0	0	0	3	0	0
BVRB_6g145980	306	352	513	469	574	336	177	486	414	597	481	649
BVRB_6g145990	0	0	0	0	0	0	0	0	0	0	0	0
BVRB_6g146000	1341	1565	1899	2048	2184	2187	1649	1963	2096	2160	1699	1761
BVRB_6g146010	5417	6463	6496	4276	5439	3842	4550	6711	6497	8233	5780	5703
BVRB_6g146020	0	0	0	0	0	0	0	0	0	5	0	0
BVRB_6g146030	14	12	11	6	15	12	19	27	0	12	3	0
BVRB_6g146040	0	0	0	0	0	0	0	0	1	0	0	2
BVRB_6g146050	86	112	160	66	120	82	78	99	95	122	97	133
BVRB_6g146060	0	0	0	0	0	0	0	0	0	0	0	0
BVRB_6g146070	0	1	5	0	0	0	0	4	0	0	2	0
BVRB_6g146090	539	626	424	380	365	341	199	408	308	1039	700	977
BVRB_6g146100	11581	25559	17375	9320	13684	19081	28762	13956	17385	24300	26463	31234
BVRB_6g146110	6209	8544	10868	8291	12186	4876	4628	9097	8022	17157	10940	15420
BVRB_6g146120	1186	1591	2228	1704	2697	1645	1513	1815	1547	2599	2305	2854
BVRB_6g146130	4154	4306	6241	4754	6752	4703	4865	6086	5496	7283	6094	6386
BVRB_6g146140	13	1	7	4084	1948	858	33	1340	28	21	57	58
BVRB_6g146150	14	8	13	701	429	318	4	349	0	13	10	7
BVRB_6g146160	0	0	0	0	0	0	0	0	0	0	0	0
BVRB_6g146170	3269	4038	4344	4073	3267	1971	2010	3995	3501	6922	4474	5824
BVRB_6g146180	0	0	0	0	0	0	0	0	3	0	1	0
BVRB_6g146190	0	0	0	0	0	0	0	0	0	0	0	0
BVRB_6g146200	2036	2191	2200	2375	2308	1446	1206	2208	2076	3632	2525	2703
BVRB_6g146210	0	0	0	0	0	0	0	0	0	0	0	0
BVRB_6g146220	4738	7109	4592	1917	3950	2604	1675	4651	3062	8874	6116	9657
BVRB_6g146230	1	0	0	12	8	1	0	6	0	0	0	0
BVRB_6g146240	410	446	747	399	556	398	363	444	547	759	574	663
BVRB_6g146250	0	4	12	0	0	0	0	0	0	0	0	0
BVRB_6g146260	1058	1442	1207	1271	1234	743	551	1593	1052	3032	1201	1748
BVRB_6g146270	614	720	1127	355	734	295	563	476	540	973	1024	896
BVRB_6g146280	0	0	0	0	0	0	0	0	0	0	0	0
BVRB_6g146290	185	215	218	807	506	210	52	385	179	361	288	244
BVRB_6g146300	753	748	433	758	512	299	791	1006	784	1069	721	897
BVRB_6g146310	0	0	0	0	0	0	0	0	0	0	0	0
ENSRNA049468942	0	0	0	0	0	0	0	0	0	0	0	0
BVRB_6g146320	5824	6604	4375	3390	3924	5058	4153	5674	4300	5235	5415	4935
BVRB_6g146330	35	86	18	17	28	5	101	13	84	9	9	11
BVRB_6g146340	1108	1189	1777	1277	1968	3436	1213	1213	1860	2366	1245	1857
BVRB_6g146350	0	0	0	4	8	1	0	1	3	0	0	0
BVRB_6g146360	257	302	271	385	685	975	574	420	521	445	479	510
BVRB_6g146370	809	755	950	621	790	1076	631	674	777	807	698	778
BVRB_6g146380	0	0	0	0	0	0	0	0	0	0	0	0
BVRB_6g146390	4662	5101	6856	5006	7243	5438	4035	5368	8196	8247	5333	5725
BVRB_6g146400	0	0	0	0	3	0	0	1	0	0	0	0
BVRB_6g146410	10	10	34	32	102	51	33	57	16	11	3	6
BVRB_6g146420	0	6	15	15	181	95	76	24	3	0	11	0
BVRB_6g146430	2	3	2	6	51	628	89	4	69	0	1	1
BVRB_6g146440	832	1092	1019	960	1269	1680	719	952	942	1668	1167	1457
BVRB_6g146450	46	58	120	163	240	133	112	174	160	45	68	44
BVRB_6g146460	1527	1781	938	1343	1709	1187	1786	2033	1874	2214	2975	2154
BVRB_6g146470	169	210	176	212	408	460	471	313	406	208	302	208
BVRB_6g146480	669	772	910	899	642	416	325	890	632	1118	1053	1134
BVRB_6g146490	6	3	17	9	8	3	3	11	5	4	20	7
BVRB_6g146500	7142	9191	11816	12187	10274	3967	5017	11240	6595	22040	12617	13367
BVRB_6g146510	1205	1905	1705	3599	3003	1047	507	3188	1236	2599	1417	2005
BVRB_6g146520	0	0	0	0	0	0	3	2	2	0	2	1
BVRB_6g146530	22	41	19	0	3	8	27	9	15	7	41	59
BVRB_6g146540	16	2	0	4	7	17	43	10	23	3	7	4
BVRB_6g146550	0	5	3	21	2	40	27	0	4	26	19	75
BVRB_6g146560	18	8	15	2	2	14	12	11	16	9	10	14
BVRB_6g146570	0	0	0	0	0	3	0	0	0	0	0	2
BVRB_6g146580	7	3	6	0	3	7	1	1	4	5	15	9
BVRB_6g146590	0	0	0	0	0	1	0	0	0	0	0	0
BVRB_6g146600	3	6	9	13	8	29	4	9	1	3	0	0
BVRB_6g146610	0	0	0	0	0	0	0	0	0	0	0	0
BVRB_6g146620	0	0	0	0	0	0	0	0	0	0	0	0
BVRB_6g146630	0	0	0	0	10	25	4	0	5	0	0	0
BVRB_6g146640	0	0	0	0	0	0	0	0	0	0	0	0
BVRB_6g146650	0	0	0	0	0	0	0	0	0	0	0	0
BVRB_6g146660	0	0	0	0	1	0	2	0	0	0	0	0
BVRB_6g146670	0	0	0	0	15	70	21	0	23	0	0	0
BVRB_6g146680	0	0	0	0	0	2	0	0	0	0	0	0
BVRB_6g146690	0	0	0	0	38	19	7	0	3	0	0	0
BVRB_6g146700	0	0	0	0	2	3	6	0	2	0	0	0
BVRB_6g146710	281	397	477	465	585	282	119	415	288	973	445	573
BVRB_6g146720	0	0	0	0	0	0	263	11	130	0	0	0
BVRB_6g146730	0	0	2	0	6	0	0	0	0	0	0	0
BVRB_6g146740	0	0	0	0	0	0	0	0	0	0	0	0
BVRB_6g146750	65	128	181	151	84	49	30	103	26	149	90	98
BVRB_6g146760	157	264	56	221	342	172	76	55	172	458	314	342
BVRB_6g146770	2	3	9	5	3	1	0	0	0	10	24	18
BVRB_6g146780	0	0	0	0	0	0	0	0	0	0	0	0
BVRB_6g146790	0	0	0	0	0	0	0	0	0	0	0	0
BVRB_6g146800	0	0	0	0	0	0	0	0	0	0	0	0
BVRB_6g146810	0	1	0	0	0	0	0	0	0	0	0	0
BVRB_6g146830	94	155	81	78	210	56	39	83	113	149	117	195
BVRB_6g146840	0	0	0	0	0	0	0	0	0	0	0	0
BVRB_6g146850	0	0	0	0	0	0	0	0	0	0	0	0
BVRB_6g146860	1147	1603	1560	2001	2057	727	1340	1430	1141	2756	1702	2474
BVRB_6g146870	106	141	142	91	117	70	45	108	69	108	89	87
BVRB_6g146880	0	0	0	1	6	1	4	5	1	0	1	9
BVRB_6g146890	43	66	74	54	180	246	229	194	90	76	87	123
BVRB_6g146900	0	0	0	0	0	0	0	0	0	0	0	0
BVRB_6g146910	0	2	0	0	7	12	26	14	9	0	0	1
BVRB_6g146920	278	339	611	545	434	274	259	418	451	633	406	550
ENSRNA049444489	0	0	0	0	0	0	0	0	0	0	0	0
BVRB_6g146930	826	863	212	1862	2679	1974	1417	1810	2228	916	934	1071
[truncated: 25,966 more rows]
